# Supplementary material for: Loss of microRNA-15a/16-1 function promotes neuropathological and functional recovery in experimental traumatic brain injury
Source: JCI Insight. 2024 Jun 24;9(12):e178650. doi: 10.1172/jci.insight.178650 (PMC11383186; doi:10.1172/jci.insight.178650)
Supplement: Supporting data values [file jciinsight-9-178650-s214.xlsx]

## Sheet: Figure 1
Figure 1A	Rotarod test
	Sham+WT
pre	111.333	117.667	130	145	131	148.667	153.667	123.667	120.333	121.667	165.333	156.333
3d	116.667	140.667	142	137.667	162.333	147.333	135.667	138.333	143.333	137.333	162.667	181.667
5d	124	130.667	133.667	137	153.667	138.667	134	144.667	140.333	149.333	132.667	165.667
7d	135.667	137.667	171.333	142.333	158	144.667	129.667	130.667	149.333	150.667	154.667	185.667
14d	145.333	143	151.667	156.333	177.667	160	132.333	132.333	135.667	130.667	154.667	176
21d	133.667	145	136.667	144.333	139.333	145	134.333	133.667	133.333	143.333	149	141
28d	128.667	145	132.333	140.333	151.667	136.333	132	125.333	131.333	128.667	130	169.667
	Sham+KO
pre	124.333	149.333	164	115.667	138.333	128	135.333	121.667	133	138
3d	119.333	133	157.667	120.333	147.667	126.333	134	127.333	121.333	117.333
5d	136.667	138	143.333	130.667	152.333	128.667	159.667	124.667	128	134
7d	151.333	157.333	151.333	160.333	152	138.667	158.667	131.667	146	147.667
14d	143.333	130.667	134	164	166	134	142.333	144	136.667	170
21d	143.667	138.667	141.667	161.667	158.333	129.333	153.667	142.333	151	167.333
28d	139	127.333	132	131	153	157.333	145.333	145.667	143.667	145
	TBI+WT
pre	130	162.667	129.333	125.667	135.333	155.667	152.667	140.333	132	155	123.667	145
3d	45.6667	39.3333	58.6667	17.3333	21.3333	39	41	26	24	41	30	39
5d	43.3333	43.6667	78.6667	27.3333	24.3333	57.6667	57	68.6667	34.6667	73.6667	45.3333	40
7d	53	82	86.3333	44.3333	19	66.3333	46.6667	60	49.3333	77.6667	54.6667	72.6667
14d	60.6667	94	85.6667	48.3333	64.3333	87.6667	53.6667	80.3333	79.3333	81.3333	62.6667	105.333
21d	61.6667	95.6667	53	46.3333	62.3333	52.6667	45	55	67.3333	85	72.3333	38.3333
28d	48	69	73	81	89.6667	60.6667	68.3333	44	81.3333	56.3333	57.6667	50
	TBI+KO
pre	124	141	152.667	150.333	118.667	135.667	160.667	175.667	132.333	123.667	148.667	160.333
3d	59.6667	55	54.6667	45	47.6667	46	73.3333	49.3333	62.3333	81.3333	64.6667	65
5d	49.3333	81.3333	51	54.6667	38	43.3333	78	45.3333	45	87	75.6667	70.6667
7d	70.3333	96.6667	82.6667	84	56.6667	69	103	82	57	96	81.3333	56.6667
14d	87.6667	108.333	91.6667	117.667	93.6667	112.333	96.3333	111.333	80.6667	117	118	96
21d	97	87.6667	91.3333	119.333	108	94.3333	75	109.333	100.333	87.6667	106	89
28d	82.6667	111.667	112.667	92	74.6667	87	83	71.333	89.6667	108.333	120	83
Figure 1B	Adhesive tape removal test-time to touch
	Sham+WT
pre	1.33333	1	1	0.833333	1.33333	1.33333	1.33333	0.67	2.33	1.67	4.66667	1.33333
3d	1.16667	1	0.833333	4.16667	1.33333	2.33333	1.33333	2	1	0.67	1.33333	1.33333
5d	3.33333	2	1.66667	1.33333	2	3	1	0.33	1	1.67	1.66667	1.66667
7d	3.33333	2	1.66667	1.33333	2	3	1	1	0	1.67	1.33333	2
14d	2	3	1.66667	1.33333	1.66667	1	2.33333	0	0	0	2	1.66667
21d	1	0.666667	1.33333	1.66667	1.66667	1.33333	3	0.33	0	0	1.33333	1.66667
28d	1	1.33333	1.33333	2.66667	1	2	1	0	0	0	1.66667	1.66667
	Sham+KO
pre	3.66667	4.33333	2.33333	1	0.833333	1.66667	2	3	2	2
3d	2.33333	2.33333	1.33333	1.66667	1.66667	2	1.66667	2	1	1.16667
5d	1.33333	3	2.66667	3.33333	3	1	1.66667	4.33333	0.833333	1.33333
7d	2.33333	2	1	2.16667	2.33333	1.66667	3.33333	1.33333	2	1.33333
14d	2	1	1.16667	2	1.66667	2	2.33333	2.66667	1	1
21d	1	2	0.833333	1.33333	1.66667	3	0.666667	1.33333	1.33333	1.5
28d	1.66667	1.33333	1	1.66667	1	2.66667	1.33333	2.33333	1.33333	1.66667
	TBI+WT
pre	2.66667	1.33333	4	1.66667	1.66667	3	2.33333	0.833333	1.66667	1.66667	4	2
3d	39.3333	20	18.6667	19.3333	20	13.6667	29	40	30.6667	43	37.6667	55.3333
5d	18.6667	14.3333	15	36.6667	15.3333	27.3333	41	20.6667	35.6667	36.3333	41.6667	45
7d	18	12.3333	21.6667	23	8.66667	16.6667	21.6667	19.6667	44.3333	29.6667	31	31
14d	10.6667	8.66667	21	12.3333	10	8.33333	17	12.6667	9.33333	20.3333	11.3333	20.3333
21d	18	8.66667	11	15	18.3333	13.6667	15	20.3333	15.3333	19.6667	15.6667	25.3333
28d	16.6667	11.3333	11.6667	8.66667	13.6667	8.66667	17.6667	12.3333	12.6667	14.6667	19.6667	18.6667
	TBI+KO
pre	1.33333	2.66667	2	1.33333	3	2	1	1.33333	2.33333	2	3	2.33333
3d	17.3333	10.6667	24.6667	11	15.6667	14.3333	9.33333	21.3333	10.6667	14.6667	15.6667	9.33333
5d	8	9.66667	13.6667	7.33333	14.3333	10.6667	5.33333	16.3333	7.33333	19	7.66667	11.6667
7d	11.3333	4	6.33333	16.6667	6.66667	8	6	13.6667	5.66667	10	9.33333	7.66667
14d	4	6.66667	11.6667	9.33333	11.3333	4.33333	15	11	5	4.66667	8	10.6667
21d	8	3.33333	9.66667	8.66667	9	4.33333	5.66667	4	4.33333	11.3333	8.66667	6.66667
28d	9.33333	12.6667	6.33333	4	8.33333	6.66667	5.33333	6.66667	7.66667	9.33333	4.33333	9.66667
Figure 1C	Adhesive tape removal test-time toremove
	Sham+WT
pre	3	3.33333	2.16667	1.66667	4	3.33333	2.83333	1.33	2.33	1.67	6	2.66667
3d	2	1.83333	1.66667	5	2.33333	4	3.66667	3.33	3.33	1.67	3.33333	2.66667
5d	4.66667	3	3.16667	3	3.33333	4.33333	1.83333	1.33	2	3	2.66667	3.33333
7d	5.33333	2.33333	2	4.33333	2.66667	3	4	2	1.33	3	3.33333	3.33333
14d	3.66667	4.66667	2.66667	2.66667	3	2.16667	4	1	1.33	1	2.83333	3
21d	2	1.33333	2.66667	3.66667	3.33333	3.33333	4	1.67	1.67	1.33	4	3.33333
28d	1.83333	2.66667	3	4.66667	2.33333	3	2	1	2.67	3	3.66667	3
	Sham+KO
pre	5	6	5	2.66667	1.83333	2.5	3.66667	4.33333	3.66667	3.33333
3d	3.66667	3.5	2.33333	3	2.66667	3.33333	2.66667	4	2.33333	2
5d	2.66667	5	3.66667	4.33333	5.66667	1.83333	3.33333	5.66667	1.66667	2.33333
7d	3.33333	3.33333	1.5	3.16667	3.33333	3	4.33333	2.33333	3	2.33333
14d	3	2.5	2	3	3.33333	3	4.66667	4.33333	2	2.16667
21d	2	2.83333	1.66667	3	3	4	1.33333	2.66667	2.66667	2.33333
28d	3.33333	3	2	2.66667	2	4	2.66667	4	2.66667	3
	TBI+WT
pre	4.33333	3	6	3.33333	2.66667	4.33333	4	2	5	2.66667	6	4
3d	41.3333	27.3333	23.3333	29.3333	28.3333	24.3333	34.6667	48.3333	41	56.3333	58.3333	46.6667
5d	29.6667	21.3333	37.3333	33.6667	17.6667	35.3333	27	26.3333	46.3333	39.6667	38.6667	52.3333
7d	22.6667	22.6667	26.6667	27.6667	17.3333	21.3333	29	25.6667	32	28.3333	26.6667	28.3333
14d	28	24.6667	28	19.3333	13.3333	12.6667	28.6667	23.3333	19.3333	20	15	25
21d	21.3333	16	22.3333	22.6667	20.6667	21.3333	25.3333	31	16.3333	20	27.6667	38.6667
28d	21	14	15.6667	11	16.6667	12.3333	22.6667	15.3333	30.3333	31	20	16
	TBI+KO
pre	3	3.66667	3.33333	3.33333	4.33333	3.33333	2	3	3.66667	3	4.66667	4
3d	19.3333	12	26.6667	12.6667	18	16.3333	12.3333	24.6667	15	16.6667	22.3333	12
5d	10.6667	12.6667	17	8.66667	19.6667	14	8.33333	20	11.6667	21.6667	9.66667	14
7d	15	8	12	21	13.3333	11.3333	8	18.6667	10	12	10.6667	12.3333
14d	8.66667	8.66667	20.3333	11.6667	14.6667	6.66667	16.6667	12.6667	13	7.33333	10	13.3333
21d	12.3333	7.66667	12.3333	11	11.6667	9.66667	9.66667	7.66667	8.66667	22	12	10.6667
28d	11.6667	14.6667	9.66667	6.33333	11.3333	8	8.33333	7.66667	10.6667	11.6667	7.66667	13.6667
Figure 1D	Foot fault test-forepaw
	Sham+WT
pre	1.88679	3.57143	1.47059	1.69491	0	3.63636	1.23457	1.78571	3.38983	0	0	0
3d	1.0101	1.72414	1.31579	1.47059	0	1.11111	2.15054	1.92308	3.0303	3.8961	1.17647	2.35294
5d	0	1.11111	2.89855	0	4.16667	1.11111	2.32558	1.72414	2.24719	2.27273	3.8961	4.54545
7d	1.44928	4.54545	1.42857	7.40741	0	0	0	0	5.1948	0	2.29885	0
14d	0	1.51515	0	1.25	3.7037	1.40845	4.30107	5.12821	3.125	1.72414	0	0
21d	1.75439	5	6.45161	1.47059	3.33333	2.98508	1.44928	2.89855	3.7037	3	2.8169	0
28d	0	0	1.88679	6.45161	1.66667	3.63636	1.5625	3.44828	0	2.85714	2.5	0
	Sham+KO
pre	3.7037	1.85185	2.77778	2.0408	1.69491	1.63934	4.6875	1.38889	0	0
3d	0	3.44828	1.6129	3.4483	1.81818	0	0	2.5974	3.27869	1.5625
5d	0	1.85185	1.69491	1.5385	2.63158	0	2.17391	3.0303	1.85185	1.7241
7d	1.47059	3.33333	2.5	3.4483	2.04082	3.44828	3.0303	1.47059	1.5873	3.3898
14d	3.79747	2.5974	2.12766	3.0769	3.38983	1.5625	3.1746	1.72414	1.69491	0
21d	1.66667	3.0303	1.42857	1.9231	0	0	1.53846	0	0	1.8182
28d	1.81818	3.27869	1.88679	2.0408	3.7037	2.32558	0	1.72414	0	2.9851
	TBI+WT
pre	0	0	1.78571	2.22222	2.08333	2.53165	1.40845	3.33333	1.75439	1.92308	0	0
3d	35.3448	39.2857	36.2963	30.303	37.2093	31.5217	33.3333	23.3333	29.7297	29.3413	27.3438	28.3688
5d	27.551	28	29.1667	31.7308	29.0323	24.1758	27.957	22.6191	26.087	24.5454	22.9167	25.641
7d	25.2174	30.6122	29.2929	31.9444	30.6931	25.4237	23.4783	21.5385	22.2222	27.6596	23.6842	21.1538
14d	27.7311	27.4809	18.8679	30.7087	28.0702	19.4444	18.0851	23.9583	25	25.9259	23	20
21d	21.1538	23.5955	26.6667	21.3018	19.8582	20	17.7778	20.202	20	25.4546	23.6364	18.3333
28d	24.5161	25.3623	18.0328	21.4286	18.8679	15.8537	17.4419	21.2963	18.4615	22.6415	23.8095	17.3913
	TBI+KO
pre	1.75439	1.53846	3.38983	1.5625	1.81818	1.72414	2.98508	1.35135	0	1.5625	3.33333	1.88679
3d	24.1758	20.5128	20.6522	23.3333	27.2727	24.4444	18.3333	18.5185	25	34.2857	22.5	25.7143
5d	19.4444	16.129	25.7576	17.3077	28.0702	21.8182	22.449	19.6429	20	24.2424	20.4546	22.7273
7d	19.5652	18.3673	18.75	17.7419	23.7113	16.4384	15	19.7183	16.4557	21.9178	14.9254	16.6667
14d	16.3934	16.9491	17.1053	18.8406	15.2174	12.8205	15.7895	10.4478	13.5135	14.2857	11.1111	13.3333
21d	8.21918	7.35294	8.47458	11.4583	12.3288	7.04225	11.4286	9.09091	10.3448	11.3636	10.6061	13.3333
28d	9.17431	7.5	8.33333	9.375	12.2807	12.7273	9.25926	9.58904	7.54717	7.14286	8.33333	9.30233
Figure 1E	Foot fault test-hindpaw
	Sham+WT
pre	5.08475	0	2.08333	1.78571	1.96078	4.05405	3.07692	1.81818	0	0	0	2.24719
3d	1.26582	0	1.81818	0	0	1.51515	2.5641	0	1.1236	0	2.89855	1.81818
5d	1.6129	0	5.66038	1.81818	3.84615	1.96078	1.96078	1.36986	2	3.52941	6.15385	4.54545
7d	1.85185	5.08475	3.63636	5.55556	0	0	3.57143	3.40909	6.25	3.125	5.55556	0
14d	0	3.38983	0	5.55556	3.84615	7.27273	1.44928	1.44928	1.96078	1.96078	0	0
21d	1.47059	3.37079	0	1.53846	6.12245	2.5	1.51515	3.33333	0	0	1.85185	3.0303
28d	1.85185	1.42857	5.35714	1.63934	0	5.35714	0	3.63636	3.7037	6.89655	0	1.92308
	Sham+KO
pre	3.92157	3.27869	5.66038	4.918	0	1.75439	1.66667	2.77778	1.72414	2.2222
3d	3.22581	1.78571	2.17391	1.7241	4.25532	3.07692	1.44928	0	1.88679	4
5d	0	3.38983	2.08333	1.7241	0	1.53846	0	2.12766	3.50877	2.1739
7d	1.69491	2.08333	0	2.0408	3.07692	1.85185	1.53846	0	0	2.1739
14d	1.75439	3.38983	1.88679	1.6949	3.63636	4	2.66667	1.72414	1.88679	0
21d	1.5625	1.75439	1.69491	3.5714	1.88679	1.72414	4.61538	3.63636	0	0
28d	3.63636	1.75439	3.63636	1.7241	1.92308	1.85185	0	0	1.53846	3.0769
	TBI+WT
pre	1.81818	3.27869	4.25532	1.49254	2.24719	3.1746	1.42857	3.8961	0	1.33333	3.0303	1.5873
3d	26.6667	20.5128	30.8642	24.0506	24.2857	27.5362	21.3333	20.354	20	19.1177	24.2991	23.8095
5d	21.2766	25.5319	24.6914	28.5714	20.4301	19.4805	18.3333	22.7848	18.6813	20.6349	23.0088	17.1429
7d	19.7183	22.6415	22.2222	22.7273	20.6897	20.6186	23.0769	23.4043	14	20.5128	23.5294	19.6429
14d	18.75	14.0845	16.3636	14.2857	17.6471	15.0943	20.3704	20.5128	15.3846	20.5882	18.9189	20.2899
21d	18.8679	14.0187	18.8889	15.7303	23.5294	12.0879	16.6667	22.0779	15.2542	16.0714	15.1515	23.8095
28d	14.8148	19.4444	17.7215	20.5479	19.6078	16.4384	19.3548	15	15	16.6667	16.0714	17.5
	TBI+KO
pre	1.6129	1.53846	4.7619	1.69491	3.38983	1.81818	0	1.85185	0	0	1.92308	2.08333
3d	21.5385	20.4546	16.3265	17.0732	21.2121	16.129	20.8955	17.9487	16	20.5882	21.875	26.4706
5d	22.2222	21.6216	20.5128	13.6364	21.875	13.8889	18.3333	13.0435	16.6667	21.2121	17.6471	17.5
7d	13.8889	11.1111	15	10.2564	13.5593	15.3846	10.9756	12.7273	14.2857	9.30233	11.1111	19.1489
14d	14.7059	15.9091	15.2174	10.8108	17.7778	17.6471	9.23077	13.7931	10.5263	8.82353	13.3333	13.0435
21d	10	8.77193	7.40741	6.25	11.6667	9.09091	8.62069	10.5263	9.43396	12.6984	10	8.92857
28d	7.24638	6	9.80392	7.69231	5.26316	6.97674	10.7143	7.5	8.10811	10.8108	9.09091	11.7647
Figure 1G	Latency to platform
	Sham+WT
22d	55.2667	56.2333	46.8333	55.3333	49.3667	60	60	60	60	45.4667	48.8667	50.4
23d	44	41.1333	28.3667	28.8333	48.5	53.1	20.1333	41.8667	39.3667	38.7333	28.6333	23.8667
24d	32.5333	18.7333	23.3333	31.2	18	25.4	29.2667	25.1333	27.6333	15.1333	15.0667	25.9
25d	13.9	9.16667	15.9667	20.3	18.3	10.9	11.3	18.4333	11.4667	16.3	20.7667	32.8667
26d	12.3333	7.9	5.8	15.8333	11.3667	8.16667	5.46667	11.5	8.03333	11.9667	16.3667	4.96667
	Sham+15aKO
22d	56.5667	37.1333	43.8667	60	60	55	44.3333	49.1667	52.2333	60
23d	28.1333	25.6	41.8333	39.1667	43.1333	29.6667	37.8	29.0667	39.9	41.5667
24d	17.6667	19.7333	17.2667	28.5667	35	23.7	31.3333	17.6667	18.7	20.6
25d	7.63333	6.4	10.9667	22.8	27.2	14.0333	9.03333	15.5667	6.63333	15.5667
26d	5.13333	7.26667	10	13.4	18.0667	8.33333	13.3	11.3333	15.2667	9.46667
	TBI+WT
22d	51.1667	56.8333	54.3667	44.4	53.9667	60	59.3667	60	60	54.2333	60	46.2667
23d	40.3333	57.5	41.6333	55.8333	53.4	38.4667	37.6333	60	22.5	52.3	51.6333	60
24d	35.5	35.1667	53.4	60	36.7	32.9667	53.2333	49.9667	31.2667	17.7333	34.9333	49.1667
25d	27.7333	31.0667	32.7	47.8333	51.3333	29.9333	27.4333	39.0667	15.1333	46.7	25.3333	55
26d	45.2667	43.3667	25.0333	43.7333	33.8667	34.6	29.8	39.8333	27.7	40.2	28.9667	47.2333
	TBI+15aKO
22d	53	50.5	60	51.1667	60	60	60	60	60	55.8667	54.2333	44.8333
23d	29.1	47.9667	26.3	31.7	46.9	33.7	27.9667	55.4	32.5333	37.4333	45	42.2333
24d	20.3	30.0333	30.7667	24.0333	39.6667	29.9	15.9	44.6667	39.6	27.5	17.8667	48.0667
25d	22.4667	11.4333	26.2667	19.0667	26.2	22.0333	12.5333	22.9333	32.7333	20.4	14.2333	15.1
26d	11.5667	15.9	16.8667	15.6333	20.6333	21.9667	10.7667	15.1333	19	17.7667	13.2333	13.7667
Figure 1H	Time in target quadrant
Sam+WT	Sham+KO	TBI+WT	TBI+KO
23.3	46.6	19	24.7
26.5	44.5	14.7	45.2
27	26.5	25.2	29.6
43.5	54.4	15.5	41.8
34.9	41.5	12.5	24.2
42.4	36.6	19.1	37.3
44.3	38.1	19.6	37.2
29.3	39.1	20.1	14.7
40.4	26.3	26.6	27
36.7	40.2	27.4	48
41.2		17	35.2
28.2		22.5	47
Figure 1I	Average speed
Sam+WT	Sham+KO	TBI+WT	TBI+KO
0.169	0.191	0.122	0.221
0.202	0.211	0.114	0.121
0.143	0.223	0.11	0.202
0.127	0.107	0.228	0.192
0.139	0.115	0.124	0.116
0.159	0.149	0.18	0.132
0.205	0.114	0.135	0.202
0.129	0.225	0.115	0.16
0.199	0.245	0.179	0.182
0.19	0.106	0.112	0.12
0.155		0.19	0.171
0.208		0.058	0.101
Figure 1K	Latency to dark box
Sam+WT	Sham+KO	TBI+WT	TBI+KO
131.767	180	131.967	168.1
166.433	180	126.633	180
155.667	180	114.633	180
180	180	133.2	173.9
180	144.433	82.6	155.067
180	180	134.775	180
171.733	180	127.167	123.5
180	180	127.133	157.333
174.033	180	134.033	180
159.933	142.667	110.6	136.533
180		131.533	103.633
178.4		141.5	175.433

## Sheet: Figure 2
Figure 2B	Tissue loss
TBI+WT	TBI+KO
16.357	20.435
17.033	16.929
13.444	11.349
15.142	10.354
16.118	11.797
20.587	16.508
21.878	11.274
15.99	17.132
20.414	19.066
20.733	14.093
13.942	11.895
17.773	12.472
Figure 2C	Tissue loss
	TBI+WT
Slice 1	1.079	1.437	0.521	0.5	1.021	1.979	2.388	0.446	1.743	2.205	0.822	0.682
Slice 2	1.581	2.075	2.302	2.221	1.781	3.282	3.643	0.952	3.398	3.697	1.171	2.252
Slice 3	3.183	3.212	2.924	3.104	3.534	4.051	4.743	2.841	4.362	3.467	2.478	3.905
Slice 4	4.499	4.309	2.641	3.523	4.191	5.45	5.833	3.945	4.643	4.509	4.013	5.102
Slice 5	3.809	3.984	3.121	3.268	3.286	3.569	3.886	4.248	3.796	4.742	3.078	4.033
Slice 6	2.206	2.016	1.935	2.526	2.305	2.256	1.385	3.558	2.472	2.113	2.38	1.799
	TBI+KO
Slice 1	2.389	2.982	0.29	1.791	2.631	1.52	0.944	1.929	2.333	1.076	0.925	0.201
Slice 2	2.564	3.483	1.118	1.522	1.429	0.8	1.046	3.062	3.848	2.086	0.306	0.348
Slice 3	3.808	3.361	1.383	3.865	2.785	3.258	2.765	3.429	5.201	3.353	1.112	2.672
Slice 4	3.95	3.58	3.69	2.358	2.971	4.644	3.788	4.753	3.19	4.464	2.611	3.41
Slice 5	5.792	2.643	3.009	0.491	1.923	4.005	2.587	3.393	3.41	3.072	4.239	2.945
Slice 6	1.932	0.88	1.859	0.327	0.058	2.281	0.144	0.566	1.084	0.042	2.702	2.896
Figure 2F	CV-CTX
Sham+WT	Sham+KO	TBI+WT	TBI+KO
2350.07	2159.52	1206.79	1460.85
2286.55	1994.38	1333.82	1587.88
1841.94	1968.98	1079.76	1714.91
1905.46	1587.88	1143.28	1619.64
1968.98	2477.1	1397.34	1651.4
2096.01	2350.07	1524.37	1841.94
Figure 2G	CV-CA1
Sham+WT	Sham+KO	TBI+WT	TBI+KO
1460.85	1397.34	508.123	889.215
1333.82	1651.4	635.153	901.918
1587.88	1587.88	762.184	1016.25
1524.37	1397.34	698.669	1079.76
1422.74	1486.26	787.59	1143.28
1460.85	1365.58	736.778	1194.09
Figure 2H	CV-CA3
Sham+WT	Sham+KO	TBI+WT	TBI+KO
1714.91	1651.4	1968.98	1587.88
1587.88	1587.88	1587.88	1670.45
1778.43	1841.94	1651.4	1733.97
1854.65	1803.84	1543.42	1562.48
1733.97	1810.19	1676.8	1594.23
1803.84	1854.65	1841.94	1778.43
Figure 2J	NeuN-CTX
Sham+WT	Sham+KO	TBI+WT	TBI+KO
1962.38	1864.26	588.714	932.13
2305.8	2452.97	441.535	1177.43
2256.74	2305.8	294.357	1079.31
1913.32	2011.44	417.005	1177.43
2109.56	1864.26	784.951	883.07
1962.38	2060.5	637.773	1275.55
Figure 2K	NeuN-CA1
Sham+WT	Sham+KO	TBI+WT	TBI+KO
1226.49	1275.55	637.773	735.892
1324.61	1226.49	735.892	932.13
1128.37	1177.43	539.654	981.189
1054.78	1324.61	834.011	932.13
1373.67	1471.78	588.714	941.942
1226.49	1422.72	981.189	1378.57
Figure 2L	NeuN-CA3
Sham+WT	Sham+KO	TBI+WT	TBI+KO
1618.96	1422.72	1569.9	1373.67
1618.96	1569.9	1520.84	1422.72
1668.02	1648.4	1275.55	1520.84
1520.84	1349.14	1304.98	1466.88
1373.67	1496.31	1422.72	1520.84
1717.08	1638.59	1569.9	1422.72
Figure 2M
	CV-CTX	CV-CA1	CV-CA3	NeuN-CTX	NeuN-CA1	NeuN-CA3	Latency to fall	Time to touch	Time to remove	Forepaw foot fault	Hindpaw foot fault	latency to platform	Target time	Latency to dark
Sham+WT	2350.07	1460.85	1714.91	1962.38	1226.49	1618.96	128.667	1	1.83333	1.88679	1.85185	15.8333	23.3	166.433
Sham+WT	2286.55	1333.82	1587.88	2305.8	1324.61	1618.96	145	1.33333	2.66667	6.45161	1.42857	11.3667	26.5	155.667
Sham+WT	1841.94	1587.88	1778.43	2256.74	1128.37	1668.02	132.333	1.33333	3	1.66667	5.35714	8.16667	27	180
Sham+WT	1905.46	1524.37	1854.65	1913.32	1054.78	1520.84	140.333	2.66667	4.66667	3.63636	1.63934	5.46667	43.5	180
Sham+WT	1968.98	1422.74	1733.97	2109.56	1373.67	1373.67	151.667	1	2.33333	1.5625	0	11.5	42.4	180
Sham+WT	2096.01	1460.85	1803.84	1962.38	1226.49	1717.08	136.333	2	3	3.44828	5.35714	8.03333	44.3	171.733
Sham+KO	2159.52	1397.34	1651.4	1864.26	1275.55	1422.72	139	1.66667	3.33333	1.81818	3.63636	5.13333	46.6	144.433
Sham+KO	1994.38	1651.4	1587.88	2452.97	1226.49	1569.9	127.333	1.33333	3	3.27869	1.75439	7.26667	44.5	180
Sham+KO	1968.98	1587.88	1841.94	2305.8	1177.43	1648.4	132	1	2	1.88679	3.63636	10	26.5	180
Sham+KO	1587.88	1397.34	1803.84	2011.44	1324.61	1349.14	131	1.66667	2.66667	2.0408	1.7241	13.4	54.4	180
Sham+KO	2477.1	1486.26	1810.19	1864.26	1471.78	1496.31	153	1	2	3.7037	1.92308	18.0667	41.5	180
Sham+KO	2350.07	1365.58	1854.65	2060.5	1422.72	1638.59	157.333	2.66667	4	2.32558	1.85185	8.33333	36.6	142.667
TBI+WT	1206.79	508.123	1968.98	588.714	637.773	1569.9	48	17.6667	22.6667	24.5161	14.8148	45.2667	19	131.967
TBI+WT	1333.82	635.153	1587.88	441.535	735.892	1520.84	69	12.3333	15.3333	25.3623	19.4444	43.3667	14.7	126.633
TBI+WT	1079.76	762.184	1651.4	294.357	539.654	1275.55	73	12.6667	30.3333	18.0328	17.7215	25.0333	25.2	114.633
TBI+WT	1143.28	698.669	1543.42	417.005	834.011	1304.98	89.6667	14.6667	31	21.4286	20.5479	43.7333	15.5	133.2
TBI+WT	1397.34	787.59	1676.8	784.951	588.714	1422.72	60.6667	19.6667	20	18.8679	19.3548	33.8667	12.5	82.6
TBI+WT	1524.37	736.778	1841.94	637.773	981.189	1569.9	68.3333	18.6667	16	15.8537	15	34.6	19.1	134.775
TBI+KO	1460.85	889.215	1587.88	932.13	735.892	1373.67	82.6667	9.33333	11.6667	9.17431	7.24638	11.5667	24.7	123.5
TBI+KO	1587.88	901.918	1670.45	1177.43	932.13	1422.72	111.667	12.6667	14.6667	7.5	6	15.9	45.2	157.333
TBI+KO	1714.91	1016.25	1733.97	1079.31	981.189	1520.84	112.667	6.33333	9.66667	8.33333	9.80392	16.8667	29.6	180
TBI+KO	1619.64	1079.76	1562.48	1177.43	932.13	1466.88	92	4	6.33333	9.375	7.69231	15.6333	41.8	136.533
TBI+KO	1651.4	1143.28	1594.23	883.07	941.942	1520.84	108.333	8.33333	11.3333	12.2807	5.26316	20.6333	24.2	103.633
TBI+KO	1841.94	1194.09	1778.43	1275.55	1378.57	1422.72	120	6.66667	8	12.7273	6.97674	21.9667	37.3	175.433

## Sheet: Figure 3
Figure 3C	LFB-EC
Sham+WT	Sham+KO	TBI+WT	TBI+KO
151.062	143.895	91.984	115.967
154.292	148.313	82.68	132.3
141.967	154.098	83.159	128.14
149.127	149.251	99.694	95.742
129.403	149.842	70.547	94.226
146.157	147.637	81.139	125.635
Figure 3D	LFB-CTX
Sham+WT	Sham+KO	TBI+WT	TBI+KO
144.8	139.752	74.149	89.054
139.128	141.493	82.83	95.197
129.257	140.297	77.198	90.154
130.578	145.104	67.363	86.988
127.967	141.549	80.194	87.49
132.962	139.73	81.363	85.564
Figure 3E	LFB-STR
Sham+WT	Sham+KO	TBI+WT	TBI+KO
146.589	145.234	109.721	134.696
146.585	134.919	92.154	130.736
143.958	145.487	86.384	123.494
151.671	148.744	115.798	132.895
144.545	140.724	101.072	135.8
141.098	147.199	95.664	140.579
Figure 3G	MBP-CTX
Sham+WT	Sham+KO	TBI+WT	TBI+KO
36.864	39.684	22.147	29.612
39.557	40.821	26.35	27.138
41.038	37.68	22.49	24.61
42.015	41.24	24.849	36.785
42.039	37.355	21.911	38.479
38.725	38.249	24.256	31.768
Figure 3H	MBP-EC
Sham+WT	Sham+KO	TBI+WT	TBI+KO
38.208	33.018	23.793	27.301
35.736	34.855	25.312	29.787
34.788	37.628	20.716	31.398
37.772	35.797	25.756	34.019
43.582	37.533	22.074	35.127
40.429	37.931	18.32	33.564
Figure 3I	MBP-STR
Sham+WT	Sham+KO	TBI+WT	TBI+KO
44.33	41.435	28.174	28.556
39.203	41.329	27.784	36.31
41.855	45.049	23.485	29.427
49.308	38.802	27.648	31.565
49.407	38.213	30.601	33.466
47.68	46.761	20.209	34.08
Figure 3J	SMI32-CTX
Sham+WT	Sham+KO	TBI+WT	TBI+KO
11.393	8.195	35.222	18.916
10.413	8.38	43.287	7.129
8.418	10.1	37.545	14.331
10.837	10.051	25.539	17.42
13.899	8.751	25.614	18.602
10.819	9.914	31.89	12.445
Figure 3K	SMI32-EC
Sham+WT	Sham+KO	TBI+WT	TBI+KO
7.354	3.512	27.831	8.38
6.238	5.605	38.769	4.726
4.884	3.596	18.452	8.09
5.128	5.504	26.445	9.183
7.025	4.037	39.649	9.382
4.321	4.588	22.285	5.173
Figure 3L	SMI32-STR
Sham+WT	Sham+KO	TBI+WT	TBI+KO
5.698	4.26	10.957	7.957
5.302	3.864	16.874	9.182
5.616	3.383	21.376	15.403
5.878	4.094	14.669	11.57
5.09	3.65	26.989	12.037
5.373	4.685	29.516	6.002
Figure 3O	Number of NOR
Sham+WT	Sham+KO	TBI+WT	TBI+KO
22649.8	23841.9	4768.38	13113
26822.1	27418.2	7748.61	10132.8
22053.7	23245.8	5960.47	14305.1
26226.1	25034	6556.52	14901.2
26822.1	22053.7	5364.42	17881.4
28014.2	24437.9	5662.45	11920.9
Figure 3P	Paranode length
Sham+WT	Sham+KO	TBI+WT	TBI+KO
4.6556	5.04127	2.81633	4.12413
5.62013	5.21173	2.80782	3.9736
6.00993	5.1496	3.06217	3.79093
4.55133	4.8364	2.32713	4.17607
5.12053	5.08313	2.66818	4.0838
5.41967	4.44513	3.04315	4.13553
Figure 3Q	Length of paranode gap
Sham+WT	Sham+KO	TBI+WT	TBI+KO
0.999733	0.972067	0.992733	1.21407
0.9228	0.984	1.02091	0.963067
1.04713	0.837267	1.26592	0.872067
1.06007	0.898467	1.04453	0.969733
0.797333	1.00753	1.22209	1.00973
0.879067	0.9522	1.25077	1.1148
	LFB-CTX	LFB-EC	LFB-STR	MBP-CTX	MBP-EC	MBP-STR	SMI32-CTX	SMI32-EC	SMI32-STR	SMI32/MBP ratio-CTX	SMI32/MBP ratio-EC	SMI32/MBP ratio-STR	Number of NOR	Paranode length	Length pf paranode gap	Latency to fall	Time to touch	Time to remove	Forepaw foot fault	Hindpaw foot fault	latency to platform	Target time	Latency to dark
Sham+WT	144.8	151.062	146.589	36.864	38.208	44.33	11.393	7.354	5.698	0.309055	0.192473	0.128536	22649.8	4.6556	0.999733	128.667	1	1.83333	1.88679	1.85185	15.8333	23.3	166.433
Sham+WT	139.128	154.292	146.585	39.557	35.736	39.203	10.413	6.238	5.302	0.26324	0.174558	0.135245	26822.1	5.62013	0.9228	145	1.33333	2.66667	6.45161	1.42857	11.3667	26.5	155.667
Sham+WT	129.257	141.967	143.958	41.038	34.788	41.855	8.418	4.884	5.616	0.205127	0.140393	0.134178	22053.7	6.00993	1.04713	132.333	1.33333	3	1.66667	5.35714	8.16667	27	180
Sham+WT	130.578	149.127	151.671	42.015	37.772	49.308	10.837	5.128	5.878	0.257932	0.135762	0.11921	26226.1	4.55133	1.06007	140.333	2.66667	4.66667	3.63636	1.63934	5.46667	43.5	180
Sham+WT	127.967	129.403	144.545	42.039	43.582	49.407	13.899	7.025	5.09	0.330622	0.16119	0.103022	26822.1	5.12053	0.797333	151.667	1	2.33333	1.5625	0	11.5	42.4	180
Sham+WT	132.962	146.157	141.098	38.725	40.429	47.68	10.819	4.321	5.373	0.27938	0.106879	0.112689	28014.2	5.41967	0.879067	136.333	2	3	3.44828	5.35714	8.03333	44.3	171.733
Sham+KO	139.752	143.895	145.234	39.684	33.018	41.435	8.195	3.512	4.26	0.206506	0.10637	0.102812	23841.9	5.04127	0.972067	139	1.66667	3.33333	1.81818	3.63636	5.13333	46.6	144.433
Sham+KO	141.493	148.313	134.919	40.821	34.855	41.329	8.38	5.605	3.864	0.205286	0.16081	0.093494	27418.2	5.21173	0.984	127.333	1.33333	3	3.27869	1.75439	7.26667	44.5	180
Sham+KO	140.297	154.098	145.487	37.68	37.628	45.049	10.1	3.596	3.383	0.268047	0.09557	0.075096	23245.8	5.1496	0.837267	132	1	2	1.88679	3.63636	10	26.5	180
Sham+KO	145.104	149.251	148.744	41.24	35.797	38.802	10.051	5.504	4.094	0.24372	0.15376	0.10551	25034	4.8364	0.898467	131	1.66667	2.66667	2.0408	1.7241	13.4	54.4	180
Sham+KO	141.549	149.842	140.724	37.355	37.533	38.213	8.751	4.037	3.65	0.234266	0.10756	0.095517	22053.7	5.08313	1.00753	153	1	2	3.7037	1.92308	18.0667	41.5	180
Sham+KO	139.73	147.637	147.199	38.249	37.931	46.761	9.914	4.588	4.685	0.259196	0.12096	0.10019	24437.9	4.44513	0.9522	157.333	2.66667	4	2.32558	1.85185	8.33333	36.6	142.667
TBI+WT	74.149	91.984	109.721	22.147	23.793	28.174	35.222	27.831	10.957	1.59037	1.16971	0.388905	4768.38	2.81633	0.992733	48	17.6667	22.6667	24.5161	14.8148	45.2667	19	131.967
TBI+WT	82.83	82.68	92.154	26.35	25.312	27.784	43.287	38.769	16.874	1.64277	1.53164	0.607328	7748.61	2.80782	1.02091	69	12.3333	15.3333	25.3623	19.4444	43.3667	14.7	126.633
TBI+WT	77.198	83.159	86.384	22.49	20.716	23.485	37.545	18.452	21.376	1.66941	0.890712	0.910198	5960.47	3.06217	1.26592	73	12.6667	30.3333	18.0328	17.7215	25.0333	25.2	114.633
TBI+WT	67.363	99.694	115.798	24.849	25.756	27.648	25.539	26.445	14.669	1.02777	1.02675	0.530563	6556.52	2.32713	1.04453	89.6667	14.6667	31	21.4286	20.5479	43.7333	15.5	133.2
TBI+WT	80.194	70.547	101.072	21.911	22.074	30.601	25.614	39.649	26.989	1.169	1.79619	0.881965	5364.42	2.66818	1.22209	60.6667	19.6667	20	18.8679	19.3548	33.8667	12.5	82.6
TBI+WT	81.363	81.139	95.664	24.256	18.32	20.209	31.89	22.285	29.516	1.31473	1.21643	1.46054	5662.45	3.04315	1.25077	68.3333	18.6667	16	15.8537	15	34.6	19.1	134.775
TBI+KO	89.054	115.967	134.696	29.612	27.301	28.556	18.916	8.38	7.957	0.638795	0.306948	0.159336	13113	4.12413	1.21407	82.6667	9.33333	11.6667	9.17431	7.24638	11.5667	24.7	123.5
TBI+KO	95.197	132.3	130.736	27.138	29.787	36.31	7.129	4.726	9.182	0.262694	0.15866	0.119774	10132.8	3.9736	0.963067	111.667	12.6667	14.6667	7.5	6	15.9	45.2	157.333
TBI+KO	90.154	128.14	123.494	24.61	31.398	29.427	14.331	8.09	15.403	0.582324	0.25766	0.253882	14305.1	3.79093	0.872067	112.667	6.33333	9.66667	8.33333	9.80392	16.8667	29.6	180
TBI+KO	86.988	95.742	132.895	36.785	34.019	31.565	17.42	9.183	11.57	0.473563	0.269937	0.182037	14901.2	4.17607	0.969733	92	4	6.33333	9.375	7.69231	15.6333	41.8	136.533
TBI+KO	87.49	94.226	135.8	38.479	35.127	33.466	18.602	9.382	12.037	0.483433	0.267088	0.209496	17881.4	4.0838	1.00973	108.333	8.33333	11.3333	12.2807	5.26316	20.6333	24.2	103.633
TBI+KO	85.564	125.635	140.579	31.768	33.564	34.08	12.445	5.173	6.002	0.391746	0.154123	0.197829	11920.9	4.13553	1.1148	120	6.66667	8	12.7273	6.97674	21.9667	37.3	175.433

## Sheet: Figure 4
Figure 4D	GFAP-CTX
Sham+WT	Sham+KO	TBI+WT	TBI+KO
0.187	0.012	19.146	10.436
0.005	0.019	21.564	12.592
0.027	0.229	24.819	10.604
0.21	0.036	28.585	20.63
0.289	0.082	23.283	19.074
0.057	0.099	26.769	13.774
Figure 4E	GFAP-STR
Sham+WT	Sham+KO	TBI+WT	TBI+KO
0.117	0.088	27.445	7.352
0.353	0.119	24.509	7.997
0.62	0.251	23.158	6.528
0.141	0.311	20.685	10.561
0.262	0.151	17.09	6.295
0.06	0.542	15.413	7.368
Figure 4F	GFAP-EC
Sham+WT	Sham+KO	TBI+WT	TBI+KO
5.032	5.613	18.102	12.977
3.963	4.324	15.335	13.553
4.28	4.977	16.825	13.495
2.866	3.847	22.542	9.794
6.259	4.603	17.56	10.848
4.908	3.662	18.317	11.555
Figure 4I	Iba-1/CD16/32
Sham+WT	Sham+KO	TBI+WT	TBI+KO
0	0	410.156	234.375
0	0	273.438	214.844
0	0	351.562	175.781
0	0	429.688	156.25
0	0	338.281	234.375
0	0	390.625	195.312
Figure 4J	Iba-1/CD206
Sham+WT	Sham+KO	TBI+WT	TBI+KO
0	0	292.969	546.875
0	0	351.562	507.812
0	0	371.094	585.938
0	0	410.156	605.469
0	0	312.5	429.688
0	0	390.625	527.344
Figure 4M	Ly-6B
Sham+WT	Sham+KO	TBI+WT	TBI+KO
0	0	234.884	86.0465
0	0	248.837	79.0698
0	0	267.442	106.977
0	0	297.674	104.651
0	0	286.046	95.3488
0	0	260.465	74.4186
Figure 4N	F4/80
Sham+WT	Sham+KO	TBI+WT	TBI+KO
0	0	353.488	165.116
0	0	281.395	137.209
0	0	337.209	106.977
0	0	255.814	100
0	0	246.512	95.3488
0	0	272.093	146.512

## Sheet: Figure 5
Figure 5A	Rotarod test
	Sham+control
pre	153	179.333	157.333	156.333	101.333	130	145	131	148.667	148.667
3d	113	135	144.667	168.667	150.667	142	137.667	162.333	147.333	149
5d	132.333	131.667	138	143.333	119.667	133.667	137	153.667	138.667	140.667
7d	141	139	150	148	122.667	171.333	142.333	158	144.667	131
14d	149.333	153.333	160	163.333	126	151.667	156.333	177.667	160	150.333
21d	150.667	137.667	152.667	118	128.333	136.667	144.333	139.333	145	156
28d	152.667	160.667	149	141	130.667	132.333	140.333	151.667	136.333	142.667
	Sham+antagomir
pre	128.333	129	131	116	131.333	123.667	120.333	121.667	165.333	156.333
3d	124.667	152.333	119	159	160	138.333	143.333	137.333	162.667	181.667
5d	133.667	144.667	132.333	153.667	150.667	144.667	140.333	149.333	132.667	165.667
7d	153	148.667	124.667	156.333	129	130.667	149.333	150.667	154.667	185.667
14d	158	139.667	161.333	129	128.333	132.333	135.667	130.667	154.667	176
21d	151.333	140.667	136	135	131	133.667	133.333	143.333	149	141
28d	137	152.667	152.667	144	149.333	125.333	131.333	128.667	130	169.667
	TBI+control
pre	119.333	128.667	151.667	135.667	117	130	154.333	169.667	154	186
3d	30.3333	15.6667	20.6667	41	38	19.3333	25.3333	38.3333	45.3333	32
5d	28.3333	40	49	23	59.3333	23	21	26.3333	37	20.3333
7d	50.6667	43.6667	76	67	65	59.6667	39.6667	34	55	32
14d	30	85.6667	98	68.3333	75.6667	92.3333	49	55.6667	65.6667	63
21d	47.6667	64.6667	75.6667	53.6667	70	70.3333	69.3333	57.6667	77.3333	79.6667
28d	41	49.6667	87	53	68.3333	66.3333	73.3333	64	70.3333	86.6667
	TBI+antagomir
pre	137	198	124.333	139	123	157.333	133.333	172.667	138.333	132.667
3d	41	46	54.3333	50	53.6667	57.3333	54.3333	66.3333	76	46.3333
5d	53.3333	74	50.6667	82	56.3333	78.3333	47	83.3333	103.333	74.3333
7d	72.3333	88.6667	57	78	64.6667	86.6667	68.3333	72.6667	83.3333	74.6667
14d	96.3333	111.333	87.6667	104	92	117.667	81	88	101	90.6667
21d	80.3333	110	92.3333	88.6667	86	105.667	83	71.6667	116.667	77
28d	84.3333	89.6667	80.3333	103.333	84	123.667	114.667	91	105.667	83.6667
Figure 5B	Adhesive tape removal test-time to touch
	Sham+control
pre	2.66667	3.66667	1.33333	2	3	1.33333	1	1	0.833333	1.33333
3d	4	3	1.33333	1.33333	1.33333	1.16667	1	0.833333	4.16667	1.33333
5d	2	2.33333	1.33333	1.66667	1.33333	3.33333	2	1.66667	1.33333	2
7d	1.33333	1.66667	1.33333	2	2.33333	3.33333	2	1.66667	1.33333	2
14d	2.33333	2	1.66667	1.66667	2	2	3	1.66667	1.33333	1.66667
21d	1.66667	1.33333	1.33333	1.33333	2.33333	1	0.666667	1.33333	1.66667	1.66667
28d	1.66667	1.66667	2.33333	2.66667	1.33333	1	1.33333	1.33333	2.66667	1
	Sham+antagomir
pre	2.66667	1.33333	1.33333	5	1.33333	1.66667	2	3	2	2
3d	1.33333	2.33333	2	2.33333	1	2	1.66667	2	1	1.16667
5d	1.66667	2.33333	1.66667	2	3.33333	1	1.66667	4.33333	0.833333	1.33333
7d	2	1.66667	1.66667	2.33333	2	1.66667	3.33333	1.33333	2	1.33333
14d	2.66667	1.33333	1.66667	1.33333	1.66667	2	2.33333	2.66667	1	1
21d	1.66667	1.66667	1.33333	1.66667	1.66667	3	0.666667	1.33333	1.33333	1.5
28d	1.66667	1.33333	1.66667	1.33333	1.66667	2.66667	1.33333	2.33333	1.33333	1.66667
	TBI+control
pre	2.66667	4.66667	3	3.66667	1.66667	2.33333	2.33333	1.33333	1.33333	2.66667
3d	27.6667	34	46.6667	39	22.3333	47	38.3333	47	35.3333	36
5d	33	39	33	33	26.3333	30.3333	37.3333	34	24.6667	26.3333
7d	33	23	29.3333	24.3333	24.3333	24	30	29.3333	19.6667	18.6667
14d	31.3333	28	26.6667	38.3333	25.6667	21.6667	28.3333	24.6667	24	22
21d	15.3333	12	20.6667	19	18.6667	13.3333	21.6667	17	17.6667	28
28d	20	12	14.6667	20	15.6667	25.3333	23	19	12.3333	19.3333
	TBI+antagomir
pre	2	3.33333	2.33333	1.33333	3.33333	1.33333	2	1	3.33333	3
3d	19.3333	13	24.6667	20	22.3333	18	9.33333	18.6667	18	11.6667
5d	16	15.6667	8.66667	7	17.6667	14	9	18.6667	19.3333	13.6667
7d	15.6667	9	13	16	13.3333	9.33333	14.6667	15.6667	11	9.33333
14d	16	17.6667	11	11	7.66667	16.3333	10.6667	12.3333	11	9
21d	11.6667	9.33333	9	10	12	14.6667	8	8.66667	8.33333	8.66667
28d	8.66667	6.66667	12.6667	9.33333	7.66667	10	10.3333	10	12	8
Figure 5C	Adhesive tape removal test-time toremove
	Sham+control
pre	5.33333	6.33333	3	4.33333	5.66667	1.33	2.33	1.67	6	2.66667
3d	6.33333	4.66667	3	3	2.66667	3.33	3.33	1.67	3.33333	2.66667
5d	3.33333	3.66667	3	3.66667	2.66667	1.33	2	3	2.66667	3.33333
7d	2.66667	3	2.66667	3.66667	3.33333	2	1.33	3	3.33333	3.33333
14d	4	4.33333	2.66667	3	4.33333	1	1.33	1	2.83333	3
21d	3.66667	3	2.66667	3	4.33333	1.67	1.67	1.33	4	3.33333
28d	3.33333	4.33333	4.66667	5	2.66667	1	2.67	3	3.66667	3
	Sham+antagomir
pre	5	2.33333	4	7	2.66667	2.5	3.66667	4.33333	3.66667	3.33333
3d	2.33333	3.66667	3.33333	4	2.33333	3.33333	2.66667	4	2.33333	2
5d	3.33333	3.66667	4	4	4.66667	1.83333	3.33333	5.66667	1.66667	2.33333
7d	4	3.33333	3	3.33333	3.33333	3	4.33333	2.33333	3	2.33333
14d	4.33333	3.33333	3.33333	3.33333	3.33333	3	4.66667	4.33333	2	2.16667
21d	4.33333	3.33333	4	4.33333	3.33333	4	1.33333	2.66667	2.66667	2.33333
28d	2.66667	3.33333	4	2.33333	2.33333	4	2.66667	4	2.66667	3
	TBI+control
pre	4.66667	6.33333	4.66667	5	3	3.33333	3.66667	4	2.33333	5.33333
3d	40.3333	40.3333	56.6667	50.3333	35.3333	51	50.6667	63.3333	40	44.3333
5d	42.3333	52.3333	52	40	37.6667	36	40.3333	45.3333	37	31.6667
7d	41.6667	32.3333	43.6667	28	31.6667	32	35.3333	36	26.6667	31
14d	40.6667	52.3333	30.3333	47	39.6667	31.3333	31.6667	30.6667	31.3333	25.6667
21d	24.6667	21.3333	27	32.6667	27.3333	19	27.6667	20.3333	21.6667	34.6667
28d	33	22.6667	29.3333	27.6667	24.3333	36	28.6667	24.6667	18.3333	25.6667
	TBI+antagomir
pre	3.66667	4.83333	3.66667	3	4	2.33333	3.33333	2.66667	5.66667	5.66667
3d	23.3333	20	33.3333	24	31.6667	20.6667	12	25.3333	22.6667	14.3333
5d	22	19	15.3333	9.33333	21	21	12	24	24	17.6667
7d	20.6667	16.3333	15	19.3333	16.3333	12.3333	19	18	16	11.6667
14d	22.6667	22.6667	16.3333	16.3333	14	19.3333	14.6667	13.3333	15.6667	13.3333
21d	15	15.3333	12.6667	14.3333	16.3333	17	10.6667	13.6667	14	13.6667
28d	13.3333	12	16.3333	14	13	14.3333	13.6667	17	17	11.6667
Figure 5D	Foot fault test-forepaw
	Sham+control
pre	1.47059	1.51515	2.5	1.81818	1.26582	1.78571	3.38983	0	0	0
3d	1.47059	1.16279	1.42857	2.63158	1.72414	1.92308	3.0303	3.8961	1.17647	2.35294
5d	1.47059	3.33333	3.27869	1.85185	2.85714	1.72414	2.24719	2.27273	3.8961	4.54545
7d	1.51515	2.63158	1.44928	2.5974	1.72414	0	5.1948	0	2.29885	0
14d	3.38983	1.44928	0	2.85714	1.53846	5.12821	3.125	1.72414	0	0
21d	1.72414	1.53846	0	0	1.47059	2.89855	3.7037	3	2.8169	0
28d	1.47059	0	2.5974	2.12766	1.26582	3.44828	0	2.85714	2.5	0
	Sham+antagomir
pre	0	1.75439	1.26582	2.0202	0	3.7037	1.85185	2.77778	2.0408	1.69491
3d	1.47059	3.44828	1.26582	1.81818	2.5	0	3.44828	1.6129	3.4483	1.81818
5d	1.5625	2.89855	2.08333	1.69491	3.63636	0	1.85185	1.69491	1.5385	2.63158
7d	1.81818	2.89855	2.5974	2.63158	1.5625	1.47059	3.33333	2.5	3.4483	2.04082
14d	1.51515	2.5641	3.65854	1.16279	1.51515	3.79747	2.5974	2.12766	3.0769	3.38983
21d	1.51515	2.12766	0	2.5641	1.51515	1.66667	3.0303	1.42857	1.9231	0
28d	2.89855	0	2.63158	1.25	1.69491	1.81818	3.27869	1.88679	2.0408	3.7037
	TBI+control
pre	1.20482	1.33333	1.36986	0	1.35135	1.75439	1.49254	1.02041	1.16279	3.07692
3d	21.875	25.7143	25.3521	27.8688	28.125	23.6111	26.3158	21.7391	19.7674	20.7547
5d	26.3158	23.2143	20.7317	27.8688	22.2222	26.5306	22.9167	18.75	27.5	22.807
7d	18.3673	23.5294	25.4237	21.2766	17.3913	24.0741	20	20.6349	20	21.0526
14d	18.0556	16.3265	19.1177	23.2558	20.8333	17.7419	21.0526	19.697	18.2796	20.9876
21d	15.493	16.6667	18.9189	16.4384	19.6429	21.4286	19.5122	15.4762	14.4737	20.3125
28d	21.875	15.0943	14.0351	17.2414	16.6667	14.7541	13.6364	16.6667	17.3077	17.3913
	TBI+antagomir
pre	1	2.35294	3.40909	1.26582	4	1.6129	1.25	0	1.53846	2.5
3d	15.493	23.8806	24.6753	20.4546	16.8831	17.3913	16	17.7778	22.2222	18.8679
5d	19.1489	15.2542	21.875	19.6721	17.6471	17.9105	17.6471	14.5833	13.3333	20.5128
7d	17.8571	19.1781	19.2308	12.3288	15.3846	13.7255	15.1515	19.5652	13.4328	12
14d	18.5567	17.5439	15.873	12.5	12.963	13.1148	12.7907	13.75	11.2903	14.0845
21d	12.6761	10	12.963	10.1695	11.2676	13.2353	10.7692	8.4507	11.3636	9.43396
28d	13.7097	11.7647	11.1111	10.2564	9.52381	9.58904	7.69231	11.6667	9.61538	10
Figure 5E	Foot fault test-hindpaw
	Sham+control
pre	3.27869	1.72414	4.08163	1.31579	2.5	2.08333	1.78571	1.96078	4.05405	3.07692
3d	2.17391	3.0303	1.72414	2.8169	2.08333	1.81818	0	0	1.51515	2.5641
5d	2.5974	2.17391	2.98508	1.5625	2.85714	5.66038	1.81818	3.84615	1.96078	1.96078
7d	2.5641	1.51515	2.12766	2.5974	2.12766	3.63636	5.55556	0	0	3.57143
14d	2.98508	1.53846	2.85714	3.27869	1.2987	0	5.55556	3.84615	7.27273	1.44928
21d	0	0	1.33333	1.72414	1.51515	0	1.53846	6.12245	2.5	1.51515
28d	1.75439	1.72414	1.51515	2.12766	2.5	5.35714	1.63934	0	5.35714	0
	Sham+antagomir
pre	1.69491	2.5974	2.5	1.75439	1.51515	3.27869	5.66038	4.918	0	1.75439
3d	1.53846	2.66667	1.16279	2.29885	2.12766	1.78571	2.17391	1.7241	4.25532	3.07692
5d	1.85185	2.8169	1.51515	3.94737	2.63158	3.38983	2.08333	1.7241	0	1.53846
7d	2.5641	1.81818	1.28205	3.38983	2.17391	2.08333	0	2.0408	3.07692	1.85185
14d	0	1.72414	1.72414	2.24719	1.31579	3.38983	1.88679	1.6949	3.63636	4
21d	1.51515	0	1.72414	2.27273	1.72414	1.75439	1.69491	3.5714	1.88679	1.72414
28d	1.81818	1.47059	1.53846	0	1.72414	1.75439	3.63636	1.7241	1.92308	1.85185
	TBI+control
pre	2.04082	1.6129	4.54545	2.35294	1.63934	1.42857	3.22581	2.04082	1.33333	0
3d	26.8293	22.2222	18.6046	17.7778	22.449	23.5294	20.4082	27.907	26.087	26.5306
5d	18.4211	20	19.0476	23.5294	18.1818	28.2051	19.0476	19.0476	19.2308	17.3077
7d	15.3846	22.5	20	21.4286	22.5	18.5185	18	15.2542	17.1429	20.8333
14d	17.6471	21.7391	17.6471	20.9302	17.1429	21.4286	18.75	19.0476	16.9811	22
21d	18.6441	19.5652	16.3636	14.0351	16.9811	18.3673	15.3846	14.9425	17.0732	16.2162
28d	16.6667	13.1579	12.7273	15.5556	15	12.5	15.2778	17.0732	15.2174	16.3636
	TBI+antagomir
pre	3.7037	2.66667	2.63158	1.06383	0	1.75439	1.53846	3.38983	2.27273	0
3d	15.6863	17.7778	17.8571	16.6667	17.9105	20	15.0943	15.6863	18.1818	15.0943
5d	20.5128	14.7059	12.9032	16.2791	15.625	16	18.3333	13.5135	12.1212	12.1951
7d	19.5652	12	15.3846	14.5833	16.9811	16.6667	12.069	18.1818	16.6667	13.1579
14d	17.3913	10.3448	13.2075	15.2542	16.6667	17.0732	13.1579	14.2857	14.2857	13.4832
21d	15.5556	10.5263	9.09091	12.9032	9.43396	13.2075	8.33333	11.5385	15.5172	10.9091
28d	13.4615	8.97436	12.1622	7.8125	10.7143	7.93651	8.10811	10.5263	11.1111	7.93651
Figure 5G	Latency to platform
	Sham+control
22d	45	52.4667	43.9333	30.9333	45.9667	49.0667	47.2667	43.9333	60	60
23d	27.2333	30.9667	46	24.6667	23.8	46.4333	17.4	36.8333	14.8333	27.7333
24d	18.0333	22.7667	33.2333	19.1	18.3	30.7333	28.6	22.8333	21.8667	14.5667
25d	21.6667	23.4333	13.1333	10.1	18.3	7.2	11.4	11.6667	24.1	7.76667
26d	13.8	22.9	19.7333	9.06667	11.5333	17.2667	9.03333	11.3667	18	13.8
	Sham+antagomir
22d	49.7667	39.3667	45.9333	58.8667	40.9	60	38.7333	25.7	51.1	29.5
23d	42.2	36.5333	27	24.1667	31.6667	23.7667	14.1667	15.5	60	15
24d	36.8333	13.5	17.0333	14.3	21.3667	26.2	7.16667	16.6333	15.4	7.56667
25d	20.2333	23.0333	9.7	24.9333	6.53333	17.3667	10.2333	4.7	13.7	14.5333
26d	13.3333	7.86667	11.3	11.2667	6.53333	14.0333	11.9667	7.7	10.9	15.9333
	TBI+control
22d	49.1333	54	51.1667	51.1667	49.3667	60	57.0333	60	60	60
23d	60	60	50.1333	47.7	47.1	60	57.3667	51.1333	51.3	47.9
24d	60	60	51.5333	45.3333	43	60	50.5	33.6667	50.1333	60
25d	60	46.7333	60	32.5	32.1333	60	51.9333	28.7	60	38.1333
26d	45.7667	57.5	37.7	45.3667	25.5667	45.0667	40.6667	33.5333	41.2333	33.3333
	TBI+antagomir
22d	58.3333	42.9667	43.9667	40.8667	40.1333	60	31.8333	47.6667	49.4333	60
23d	34.6667	48.3667	51.9667	32.1667	28.8333	30.2	30.1	36.6667	50.2667	49.5
24d	28.7333	41.5	44.3	16.9333	34.1333	19.4333	38.2667	20.1667	35.2333	26.5333
25d	39.4333	19.2333	16.8	15.5	12.4333	40.3	15.4667	15.6	13.7333	12.2667
26d	21.7	14.2	10.5	15.5333	26.3667	27.9	25.9333	13.1	17.3333	22.4
Figure 5H	Time in target quadrant
Sam+control	Sham+antagomir	TBI+control	TBI+antagomir
34.8	29.3	10.5	21.8
19.4	38.2	13.4	19.5
25.5	29.2	2.4	11.4
19.9	26.5	4.2	31.8
32.1	26.5	18.8	30.6
35.6	23.9	6.8	23
23.2	32.3	12.5	17.4
26.3	19.7	16.8	16.9
37.7	27.5	10.7	23.3
36.6	21.8	15.5	19.9
Figure 5I	Average speed
Sam+control	Sham+antagomir	TBI+control	TBI+antagomir
0.23	0.27	0.16	0.19
0.13	0.27	0.17	0.23
0.31	0.24	0.13	0.16
0.21	0.37	0.15	0.27
0.24	0.25	0.27	0.16
0.189	0.194	0.3	0.28
0.183	0.153	0.19	0.29
0.185	0.205	0.28	0.26
0.192	0.221	0.18	0.21
0.111	0.234	0.22	0.21
Figure 5K	Latency to dark box
180	180	43.6667	149.367
180	180	66	180
163.467	180	87.3	175.1
180	178.267	130.7	180
144.533	167.733	60.8	160.333
166.433	168.1	125.7	180
155.667	180	126.633	176.133
180	180	71.9	179.767
180	158.333	95.4333	119.067
180	172.4	109.133	175
Figure 5M	Tissue loss
TBI+control	TBI+antagomir
19.8618	19.2551
23.323	18.6209
25.5044	21.1938
19.278	18.1456
22.1918	15.7275
22.136	23.3418
18.7012	20.585
28.6824	14.4774
25.2637	16.8996
23.4235	20.6914
Figure 5O	NeuN-CTX
Sham+control	Sham+antagomir	TBI+control	TBI+antagomir
1986.91	2060.5	539.654	1079.31
1913.32	2305.8	588.714	1275.55
2207.68	2158.62	834.011	1324.61
2011.44	2256.74	784.951	1373.67
2354.85	1962.38	637.773	1471.78
2452.97	2011.44	981.189	1520.84
Figure 5P	NeuN-CA1
Sham+control	Sham+antagomir	TBI+control	TBI+antagomir
1177.43	1049.87	784.951	873.259
1079.31	1103.84	834.011	932.13
1128.37	1241.2	637.773	843.823
1275.55	1108.74	588.714	809.481
1255.92	1275.55	564.184	735.892
1030.25	1324.61	735.892	1030.25
Figure 5Q	NeuN-CA3
Sham+control	Sham+antagomir	TBI+control	TBI+antagomir
1422.72	1437.44	1049.87	1491.41
1226.49	1466.88	1206.86	1226.49
1177.43	1530.66	1334.42	1388.38
1471.78	1334.42	1241.2	1349.14
1373.67	1177.43	1221.58	1290.26
1344.23	1226.49	1422.72	1378.57
Figure 5R
	CV-CTX	CV-CA1	CV-CA3	NeuN-CTX	NeuN-CA1	NeuN-CA3	Latency to fall	Time to touch	Time to remove	Forepaw foot fault	Hindpaw foot fault	latency to platform	Target time	Latency to dark
Sham+control	1986.91	1177.43	1422.72	2223.04	1435.45	1651.4	152.667	1.66667	3.33333	1.47059	1.75439	13.8	34.8	180
Sham+control	1913.32	1079.31	1226.49	2127.76	1587.88	1638.7	160.667	1.66667	4.33333	0	1.72414	22.9	19.4	180
Sham+control	2207.68	1128.37	1177.43	2337.36	1651.4	1714.91	149	2.33333	4.66667	2.5974	1.51515	19.7333	25.5	163.467
Sham+control	2011.44	1275.55	1471.78	2343.72	1543.42	1625.99	141	2.66667	5	2.12766	2.12766	9.06667	19.9	180
Sham+control	2354.85	1255.92	1373.67	2477.1	1664.1	1486.26	130.667	1.33333	2.66667	1.26582	2.5	11.5333	32.1	144.533
Sham+control	2452.97	1030.25	1344.23	2197.63	1562.48	1371.93	132.333	1	1	1.88679	5.35714	17.2667	35.6	166.433
Sham+antagomir	2060.5	1049.87	1437.44	2343.72	1625.99	1645.05	137	1.66667	2.66667	2.89855	1.81818	13.3333	29.3	180
Sham+antagomir	2305.8	1103.84	1466.88	2273.85	1733.97	1657.75	152.667	1.33333	3.33333	0	1.47059	7.86667	38.2	180
Sham+antagomir	2158.62	1241.2	1530.66	2350.07	1467.2	1422.74	152.667	1.66667	4	2.63158	1.53846	11.3	29.2	180
Sham+antagomir	2256.74	1108.74	1334.42	2477.1	1403.69	1778.43	144	1.33333	2.33333	1.25	0	11.2667	26.5	178.267
Sham+antagomir	1962.38	1275.55	1177.43	2165.87	1460.85	1733.97	149.333	1.66667	2.33333	1.69491	1.72414	6.53333	26.5	167.733
Sham+antagomir	2011.44	1324.61	1226.49	2089.65	1410.04	1708.56	125.333	2.66667	4	2.32558	1.85185	14.0333	23.9	168.1
TBI+control	539.654	784.951	1049.87	1143.28	476.365	1778.43	41	20	33	21.875	16.6667	45.7667	10.5	43.6667
TBI+control	588.714	834.011	1206.86	1136.92	358.862	1562.48	49.6667	12	22.6667	15.0943	13.1579	57.5	13.4	66
TBI+control	834.011	637.773	1334.42	1143.28	565.286	1606.94	87	14.6667	29.3333	14.0351	12.7273	37.7	2.4	87.3
TBI+control	784.951	588.714	1241.2	1276.66	571.638	1337.63	53	20	27.6667	17.2414	15.5556	45.3667	4.2	130.7
TBI+control	637.773	564.184	1221.58	1238.55	482.717	1498.96	68.3333	15.6667	24.3333	16.6667	15	25.5667	18.8	60.8
TBI+control	981.189	735.892	1422.72	1079.76	635.153	1816.54	66.3333	25.3333	36	14.7541	12.5	45.0667	6.8	125.7
TBI+antagomir	1079.31	873.259	1491.41	1429.09	952.73	1625.99	103.333	8.66667	13.3333	9.52381	10.7143	21.7	21.8	149.367
TBI+antagomir	1275.55	932.13	1226.49	1562.48	1028.95	1562.48	84	6.66667	12	9.58904	7.93651	14.2	19.5	180
TBI+antagomir	1324.61	843.823	1388.38	1511.66	800.293	1778.43	123.667	12.6667	16.3333	7.69231	8.10811	10.5	11.4	175.1
TBI+antagomir	1373.67	809.481	1349.14	1562.48	800.293	1772.08	114.667	9.33333	14	11.6667	10.5263	15.5333	31.8	180
TBI+antagomir	1471.78	735.892	1290.26	1632.34	908.269	1676.8	91	7.66667	13	9.61538	11.1111	26.3667	30.6	160.333
TBI+antagomir	1520.84	1030.25	1378.57	1778.43	1079.76	1638.7	105.667	10	14.3333	10	7.93651	27.9	23	180

## Sheet: Figure 6
Figure 6C	LFB-EC
Sham+control	Sham+antagomir	TBI+control	TBI+antagomir
154.124	149.563	79.672	100.938
149.116	144.982	84.837	113.317
154.743	162.082	90.738	118.748
150.853	155.91	83	120.973
148.439	149.26	70.231	122.059
159.034	157.483	79.918	112.814
Figure 6D	LFB-CTX
Sham+control	Sham+antagomir	TBI+control	TBI+antagomir
143.047	130.602	65.461	99.57
134.024	128.189	72.269	96.992
138.013	115.888	58.106	106.461
130.706	140	67.621	112.685
135.276	136.705	57.632	78.355
145.154	143.021	71.588	89.049
Figure 6E	LFB-STR
Sham+control	Sham+antagomir	TBI+control	TBI+antagomir
146.363	140.599	89.66	130.2
149.051	150.586	91.299	116.266
143.285	136.125	97.247	122.834
141.118	138.046	94.876	124.928
139.698	138.579	73.11	111.683
135.963	148.046	86.142	101.467
Figure 6G	MBP-CTX
Sham+control	Sham+antagomir	TBI+control	TBI+antagomir
32.322	34.471	16.383	28.34
41.827	33.039	14.23	27.491
37.082	35.681	13.854	21.976
35.732	41.187	17.617	25.133
38.191	33.959	19.298	17.667
40.174	35.589	13.181	20.447
Figure 6H	MBP-EC
Sham+control	Sham+antagomir	TBI+control	TBI+antagomir
35.869	35.468	15.472	27.488
35.184	36.875	16.331	28.189
34.686	34.966	24.043	23.781
36.1	36.911	20.015	27.176
35.875	37.346	18.272	31.058
35.843	38.424	19.314	23.804
Figure 6I	MBP-STR
Sham+control	Sham+antagomir	TBI+control	TBI+antagomir
40.391	38.021	21.514	40.995
43.156	35.565	25.222	36.473
40.225	43.134	19.409	33.708
43.514	46.697	19.556	39.105
38.772	45.723	23.703	27.631
43.789	39.362	25.136	30.387
Figure 6J	SMI32-CTX
Sham+control	Sham+antagomir	TBI+control	TBI+antagomir
4.425	5.378	43.54	25.35
5.583	6.943	31.196	34.34
5.411	7.471	36.468	24.403
6.675	5.726	41.017	13.239
4.719	3.846	37.111	15.73
7.614	7.614	25.963	22.324
Figure 6K	SMI32-EC
Sham+control	Sham+antagomir	TBI+control	TBI+antagomir
4.792	6.865	12.323	9.377
4.803	5.151	13.576	9.411
5.019	5.306	10.836	12.058
4.976	5.172	20.984	11.138
5.018	5.124	38.799	6.985
4.771	3.726	35.004	9.434
Figure 6L	SMI32-STR
Sham+control	Sham+antagomir	TBI+control	TBI+antagomir
2.347	3.976	15.047	4.461
3.5	3.431	15.081	6.651
4.668	3.556	13.846	6.985
3.487	3.743	21.289	6.283
3.508	4.273	14.979	8.104
3.52	4.669	19.82	6.657
Figure 6N	Number of NOR
Sham+control	Sham+antagomir	TBI+control	TBI+antagomir
24437.9	28610.3	5960.47	9536.75
21457.7	28014.2	8940.71	11920.9
23245.8	29206.3	6556.52	14305.1
25630	22053.7	6258.49	13113
27418.2	24437.9	4768.38	16689.3
26822.1	25630	5364.42	14901.2
Figure 6O	Paranode length
Sham+control	Sham+antagomir	TBI+control	TBI+antagomir
4.89313	4.4351	2.52027	3.74473
4.89573	4.7844	2.69467	4.2566
4.5398	4.75333	2.9512	3.61053
4.43387	4.7584	3.0598	3.96327
5.03533	4.84	2.35947	3.34327
4.95233	4.58007	2.92607	4.21027
Figure 6P	Length of paranode gap
Sham+control	Sham+antagomir	TBI+control	TBI+antagomir
0.977067	0.9515	1.11653	1.01013
1.0376	0.953933	1.17292	1.185
0.9358	0.9626	1.1998	0.9686
0.927	0.9908	0.994267	1.15227
0.953333	1.06073	0.978333	1.084
0.9788	0.9082	1.00133	0.973
Figure 6Q
	MBP-EC	MBP-STR	SMI32-CTX	SMI32-EC	SMI32-STR	SMI32/MBP ratio-CTX	SMI32/MBP ratio-EC	SMI32/MBP ratio-STR	Number of NOR	Paranode length	Length pf paranode gap	Latency to fall	Time to touch	Time to remove	Forepaw foot fault	Hindpaw foot fault	latency to platform	Target time	Latency to dark
Sham+control	35.869	40.391	4.425	4.792	2.347	0.136904	0.133597	0.058107	24437.9	4.89313	0.977067	152.667	1.66667	3.33333	1.47059	1.75439	13.8	34.8	180
Sham+control	35.184	43.156	5.583	4.803	3.5	0.133478	0.136511	0.0811011	21457.7	4.89573	1.0376	160.667	1.66667	4.33333	0	1.72414	22.9	19.4	180
Sham+control	34.686	40.225	5.411	5.019	4.668	0.14592	0.144698	0.116047	23245.8	4.5398	0.9358	149	2.33333	4.66667	2.5974	1.51515	19.7333	25.5	163.467
Sham+control	36.1	43.514	6.675	4.976	3.487	0.186807	0.137839	0.0801351	25630	4.43387	0.927	141	2.66667	5	2.12766	2.12766	9.06667	19.9	180
Sham+control	35.875	38.772	4.719	5.018	3.508	0.123563	0.139875	0.0904777	27418.2	5.03533	0.953333	130.667	1.33333	2.66667	1.26582	2.5	11.5333	32.1	144.533
Sham+control	35.843	43.789	7.614	4.771	3.52	0.189526	0.133108	0.0803855	26822.1	4.95233	0.9788	132.333	1	1	1.88679	5.35714	17.2667	35.6	166.433
Sham+antagomir	35.468	38.021	5.378	6.865	3.976	0.156015	0.193555	0.104574	28610.3	4.4351	0.9515	137	1.66667	2.66667	2.89855	1.81818	13.3333	29.3	180
Sham+antagomir	36.875	35.565	6.943	5.151	3.431	0.210146	0.139688	0.0964712	28014.2	4.7844	0.953933	152.667	1.33333	3.33333	0	1.47059	7.86667	38.2	180
Sham+antagomir	34.966	43.134	7.471	5.306	3.556	0.209383	0.151747	0.0824408	29206.3	4.75333	0.9626	152.667	1.66667	4	2.63158	1.53846	11.3	29.2	180
Sham+antagomir	36.911	46.697	5.726	5.172	3.743	0.139024	0.140121	0.080155	22053.7	4.7584	0.9908	144	1.33333	2.33333	1.25	0	11.2667	26.5	178.267
Sham+antagomir	37.346	45.723	3.846	5.124	4.273	0.113254	0.137203	0.0934541	24437.9	4.84	1.06073	149.333	1.66667	2.33333	1.69491	1.72414	6.53333	26.5	167.733
Sham+antagomir	38.424	39.362	7.614	3.726	4.669	0.213943	0.0969706	0.118617	25630	4.58007	0.9082	125.333	2.66667	4	2.32558	1.85185	14.0333	23.9	168.1
TBI+control	15.472	21.514	43.54	12.323	15.047	2.65763	0.796471	0.699405	5960.47	2.52027	1.11653	41	20	33	21.875	16.6667	45.7667	10.5	43.6667
TBI+control	16.331	25.222	31.196	13.576	15.081	2.19227	0.831302	0.59793	8940.71	2.69467	1.17292	49.6667	12	22.6667	15.0943	13.1579	57.5	13.4	66
TBI+control	24.043	19.409	36.468	10.836	13.846	2.63231	0.450692	0.71338	6556.52	2.9512	1.1998	87	14.6667	29.3333	14.0351	12.7273	37.7	2.4	87.3
TBI+control	20.015	19.556	41.017	20.984	21.289	2.32826	1.04841	1.08862	6258.49	3.0598	0.994267	53	20	27.6667	17.2414	15.5556	45.3667	4.2	130.7
TBI+control	18.272	23.703	37.111	38.799	14.979	1.92305	2.12341	0.631945	4768.38	2.35947	0.978333	68.3333	15.6667	24.3333	16.6667	15	25.5667	18.8	60.8
TBI+control	19.314	25.136	25.963	35.004	19.82	1.96973	1.81236	0.788511	5364.42	2.92607	1.00133	66.3333	25.3333	36	14.7541	12.5	45.0667	6.8	125.7
TBI+antagomir	27.488	40.995	25.35	9.377	4.461	0.894495	0.341131	0.108818	9536.75	3.74473	1.01013	103.333	8.66667	13.3333	9.52381	10.7143	21.7	21.8	149.367
TBI+antagomir	28.189	36.473	34.34	9.411	6.651	1.24914	0.333854	0.182354	11920.9	4.2566	1.185	84	6.66667	12	9.58904	7.93651	14.2	19.5	180
TBI+antagomir	23.781	33.708	24.403	12.058	6.985	1.11044	0.507043	0.207221	14305.1	3.61053	0.9686	123.667	12.6667	16.3333	7.69231	8.10811	10.5	11.4	175.1
TBI+antagomir	27.176	39.105	13.239	11.138	6.283	0.526758	0.409847	0.16067	13113	3.96327	1.15227	114.667	9.33333	14	11.6667	10.5263	15.5333	31.8	180
TBI+antagomir	31.058	27.631	15.73	6.985	8.104	0.890361	0.224902	0.293294	16689.3	3.34327	1.084	91	7.66667	13	9.61538	11.1111	26.3667	30.6	160.333
TBI+antagomir	23.804	30.387	22.324	9.434	6.657	1.0918	0.39632	0.219074	14901.2	4.21027	0.973	105.667	10	14.3333	10	7.93651	27.9	23	180

## Sheet: Figure 7
Figure 7D	GFAP-CTX
Sham+control	Sham+antagomir	TBI+control	TBI+antagomir
0.254	0.067	26.668	12.548
0.032	0.132	24.307	15.083
0.098	0.089	30.123	17.971
0.098	0.1	34.479	11.418
0.175	0.073	21.406	15.219
0.128	0.225	23.265	14.705
Figure 7E	GFAP-STR
Sham+control	Sham+antagomir	TBI+control	TBI+antagomir
0.266	0.131	26.989	10.701
0.262	0.083	21.663	9.855
0.298	0.161	19.055	7.856
0.447	0.144	16.252	10.649
0.324	0.287	20.621	15.115
0.472	0.189	23.84	11.158
Figure 7F	GFAP-EC
Sham+control	Sham+antagomir	TBI+control	TBI+antagomir
3.056	2.993	23.102	15.521
3.186	2.894	24.027	14.931
2.805	2.301	19.897	13.356
3.385	1.835	23.931	10.469
4.731	3.917	22.149	18.779
3.366	2.635	27.41	15.266
Figure 7I	Iba-1/CD16/32
Sham+control	Sham+antagomir	TBI+control	TBI+antagomir
0	0	507.812	175.781
0	0	468.75	234.375
0	0	488.281	195.312
0	0	507.812	195.312
0	0	585.938	214.844
0	0	429.688	234.375
Figure 7J	Iba-1/CD206
Sham+control	Sham+antagomir	TBI+control	TBI+antagomir
0	0	449.219	703.125
0	0	390.625	644.531
0	0	527.344	781.25
0	0	312.5	546.875
0	0	351.562	585.938
0	0	312.5	664.062
Figure 7M	Ly-6B
Sham+control	Sham+antagomir	TBI+control	TBI+antagomir
0	0	251.163	86.0465
0	0	274.419	102.326
0	0	344.186	93.0233
0	0	320.93	109.302
0	0	325.581	100
0	0	265.116	83.7209
Figure 7N	F4/80
Sham+control	Sham+antagomir	TBI+control	TBI+antagomir
0	0	297.674	134.884
0	0	332.558	155.814
0	0	309.302	148.837
0	0	290.698	111.628
0	0	302.326	144.186
0	0	267.442	104.651

## Sheet: Figure 8
Figure 8B-E
	Sham+WT					Sham+KO					TBI+WT					TBI+KO
BLC	0.581076	0.721201	0.57209	0.600267		0.567125	0.583432	0.659258	0.566887		0.996919	1.02622	1.0052	0.93948		0.762687	0.70281	0.709957	0.597414
CD30L	0.228953	0.388727	0.40212	0.50819		0.323656	0.406421	0.456855	0.442783		0.768115	0.784242	0.764446	0.665049		0.490196	0.448577	0.485863	0.365811
Eotaxin	0.077719	0.108387	0.021773	0.067678		0.042017	0.037962	0.067044	0.052485		0.206927	0.158419	0.301534	0.223259		0.062567	0.129047	0.151139	0.146519
Eotaxin-2	0.2753	0.287881	0.242117	0.377483		0.290033	0.255288	0.308882	0.350132		0.658097	0.633032	0.645292	0.525666		0.391996	0.407049	0.344009	0.375397
FAS ligand	0.207932	0.130806	0.050552	0.234922		0.078655	0.162602	0.087889	0.203406		0.315816	0.357744	0.396525	0.299081		0.164435	0.172731	0.103502	0.169324
Fractalkine	0.566207	0.920764	0.75767	0.904673		0.486943	1.07979	0.555183	1.06954		1.14267	0.997482	0.987536	1.10095		0.804033	0.643	0.751551	0.696761
G-CSF	0.227723	0.253758	0.247608	0.276593		0.18319	0.197253	0.244665	0.203906		0.567672	0.549963	0.568463	0.597428		0.250859	0.289376	0.244124	0.361736
GM-CSF	0.479333	0.526806	0.523999	0.688066		0.429511	0.308741	0.634308	0.567044		1.0787	0.977474	0.956426	0.992858		0.717652	0.601608	0.588594	0.680488
IFN-gamma	0.170899	0.108105	0.325278	0.34383		0.081967	0.332556	0.140538	0.351383		0.403164	0.457722	0.398678	0.435013		0.171699	0.059605	0.086455	0.159082
IL1-alpha	0.882343	0.830429	0.772773	0.686438		0.75202	0.925779	0.920713	0.904641		1.10865	1.18108	1.22762	1.16784		1.02613	1.29372	1.11929	1.11145
IL1-beta	0.151192	0.114442	0.241278	0.25337		0.131587	0.230073	0.242092	0.193633		0.398866	0.36019	0.547757	0.370533		0.30533	0.201711	0.174746	0.208389
IL2	0.250703	0.555335	0.324073	0.484234		0.241161	0.461241	0.380873	0.429669		0.685776	0.667239	0.755549	0.576719		0.375878	0.267584	0.318018	0.357411
IL3	0.135284	0.349282	0.245597	0.410357		0.22169	0.38941	0.353433	0.283811		0.695452	0.644616	0.737903	0.663114		0.365926	0.397599	0.336467	0.356695
IL4	0.758199	0.791278	0.923156	1.32217		0.642958	0.534732	0.710827	1.23649		1.05589	1.05828	0.920175	0.705195		0.860665	0.895619	0.963808	0.877714
IL6	0.167734	0.246798	0.248289	0.15007		0.069997	0.138658	0.13522	0.153658		0.405604	0.330332	0.311878	0.330728		0.213622	0.307243	0.207535	0.277993
IL9	0.572833	0.548227	0.491777	0.573834		0.471155	0.472556	0.579491	0.518435		0.910079	0.900884	0.971989	0.895635		0.631038	0.842431	0.674937	0.712617
IL10	0.318601	0.294621	0.141211	0.141028		0.09623	0.147585	0.221029	0.090591		0.420984	0.432987	0.51703	0.493533		0.24731	0.266885	0.294895	0.265255
IL12-p40/p70	0.307157	0.231471	0.243156	0.292116		0.140199	0.202253	0.168137	0.228324		0.386566	0.432497	0.578459	0.434255		0.186183	0.239077	0.304326	0.298865
IL12-p70	1.31123	1.48637	0.990572	0.611461		1.30821	1.13742	1.0547	0.583371		1.43387	1.3614	1.44108	1.52095		1.33911	1.61312	1.22703	1.05029
IL13	0.50954	0.724206	0.325992	0.575903		0.509679	0.568499	0.556967	0.61297		0.98059	0.89165	0.907834	0.936766		0.681355	0.732663	0.581029	0.749653
IL17	0.23549	0.150116	0.245479	0.175912		0.094125	0.032905	0.106575	0.224512		0.375811	0.499805	0.371001	0.375		0.20012	0.146662	0.112595	0.189717
I-TAC	0.127806	0.15649	0.141141	0.208386		0.075245	0.062667	0.089857	0.177001		0.230223	0.397766	0.199085	0.200552		0.130975	0.088338	0.053517	0.0753
KC	0.553848	0.483457	0.577057	0.567194		0.448971	0.288885	0.517186	0.507425		0.724519	0.745898	0.855574	0.682668		0.681524	0.505572	0.404269	0.522206
Leptin	0.189117	0.142475	0.077166	0.196455		0.077773	0.072709	0.148737	0.096404		0.318051	0.32569	0.24389	0.265847		0.175462	0.221399	0.117019	0.145799
LIX	1.48266	1.21932	0.913311	1.27522		1.40138	1.30157	1.38263	1.23708		1.66632	1.60218	1.60781	1.88749		1.84332	1.7707	1.68844	1.60535
Lymphotactin	0.480897	0.847232	0.532709	0.701451		0.762623	0.501418	0.664039	0.576292		1.20775	1.11591	1.07662	0.990584		0.884265	0.883449	1.03761	1.06786
MCP-1	0.615443	0.819562	0.673716	0.902729		0.68537	0.926611	0.891101	0.716674		1.14796	1.19113	1.12327	1.53572		1.00678	1.12139	1.02813	1.03349
M-CSF	1.47939	1.04496	0.700632	1.01705		1.26571	1.09489	1.18788	1.0394		1.49541	1.5062	1.51581	1.57687		1.54302	1.78153	1.38614	1.27937
MIG	0.279237	0.113639	0.190864	0.184655		0.075705	0.150849	0.128605	0.154585		0.260533	0.372799	0.226053	0.28713		0.130869	0.127443	0.113938	0.193881
MIP-1-alpha	0.410049	0.36617	0.317073	0.303475		0.245381	0.232606	0.278669	0.245912		0.625929	0.61445	0.669073	0.619792		0.301661	0.37947	0.28689	0.368125
MIP-1-gamma	0.387685	0.353773	0.223644	0.209312		0.238716	0.282871	0.157231	0.15825		0.990651	0.992447	0.960735	0.981		0.563432	0.42518	0.518514	0.580887
RANTES	0.422836	0.566639	0.143991	0.438079		0.269303	0.229746	0.379247	0.400439		0.756003	0.65138	0.68124	1.24108		0.469702	0.534094	0.5822	0.702694
SDF-1	0.506427	0.496408	0.419289	0.297873		0.207987	0.115145	0.304574	0.540218		0.703885	0.738178	0.75814	0.733302		0.509172	0.494903	0.362696	0.469005
TCA-3	1.49183	0.961314	0.809704	1.31765		1.30398	1.30415	1.22887	1.30555		1.46098	1.50179	1.40043	1.61993		1.68931	1.75481	1.52448	1.4523
TECK	0.448189	0.32649	0.10046	0.323414		0.244675	0.15352	0.299399	0.244013		0.474728	0.561776	0.710196	0.493001		0.427513	0.363123	0.317172	0.315631
TIMP-1	0.201395	0.170784	0.01858	0.225788		0.049261	0.028242	0.071894	0.04439		0.219861	0.074355	0.082337	0.104368		0.121445	0.099179	0.076981	0.143334
TIMP-2	0.288386	0.490675	0.212627	0.415352		0.204344	0.12403	0.30701	0.278248		0.514288	0.470085	0.379693	0.370748		0.259799	0.352678	0.213909	0.275607
TNF-alpha	0.445628	0.660124	0.434158	0.640275		0.472991	0.316616	0.531403	0.475075		0.740311	0.704509	0.654986	0.864139		0.475057	0.648484	0.527434	0.480195
sTNF RI	0.571497	0.784113	0.301307	0.319302		0.632574	0.368376	0.785144	0.298795		1.12989	1.11675	1.08239	1.07348		1.07844	0.953641	0.741674	0.744526
sTNF RII	0.357087	0.593964	0.362973	0.488468		0.481874	0.436028	0.510893	0.409829		0.77711	0.805658	0.795291	0.819478		0.544171	0.551806	0.51239	0.56537
Figure 8G-J
	Sham+control					Sham+antagomir					TBI+control					TBI+antagomir
BLC	0.697387	0.70565	0.614168	0.584776		0.735518	0.56184	0.459055	0.720923		0.821083	1.34758	1.11662	1.40897		0.511667	0.394717	0.374789	0.63376
CD30L	0.526256	0.458159	0.587693	0.50371		0.597586	0.491369	0.369414	0.509528		0.476395	0.983722	0.617904	0.624353		0.325179	0.313635	0.104512	0.214505
Eotaxin	0.085246	0.07917	0.100495	0.141417		0.116911	0.113233	0.072607	0.01803		0.290009	0.253448	0.511012	0.065748		0.114838	0.181958	0.05714	0.151151
Eotaxin-2	0.39683	0.37866	0.506807	0.416951		0.506512	0.352072	0.235917	0.290415		0.625766	0.798518	0.651383	0.845173		0.466694	0.644717	0.586838	0.324966
FAS ligand	0.212411	0.1118	0.312462	0.149318		0.323875	0.248684	0.202116	0.062733		0.288773	0.476975	0.309168	0.39515		0.129804	0.267495	0.441843	0.213147
Fractalkine	0.850491	1.02065	0.908	0.837961		0.896036	1.00827	0.856674	0.765342		0.697234	1.08432	1.10687	1.39187		0.605378	0.619407	0.510136	0.749173
G-CSF	0.380002	0.254441	0.237467	0.373838		0.229918	0.212837	0.201715	0.132914		0.496995	0.725068	1.03812	1.15281		0.412454	0.278332	0.360902	0.448209
GM-CSF	0.684827	0.716527	0.669647	0.779795		0.612833	0.635329	0.718706	0.476271		0.97341	1.43009	1.40453	1.55331		0.619278	0.697479	0.424185	0.611089
IFN-gamma	0.205787	0.120466	0.406419	0.239481		0.133506	0.069948	0.297804	0.093249		0.485032	0.727761	0.887702	0.899965		0.376661	0.277669	0.214085	0.414051
IL1-alpha	0.956713	0.888154	0.883665	0.99235		0.855436	0.95961	0.770393	0.862482		1.06036	1.36684	1.61852	1.71349		1.20582	1.01326	0.871552	1.12109
IL1-beta	0.188726	0.149868	0.313914	0.273413		0.188543	0.163437	0.13269	0.151525		0.503043	0.672039	0.650842	0.737852		0.314938	0.252023	0.260162	0.460002
IL2	0.350886	0.316052	0.528203	0.456209		0.407959	0.335605	0.449662	0.385527		0.570581	0.928892	0.673178	0.734954		0.413389	0.358378	0.378674	0.456099
IL3	0.263603	0.270643	0.468727	0.424965		0.302556	0.313794	0.233973	0.318993		0.622542	1.04177	0.843129	0.984088		0.421866	0.441651	0.332376	0.439241
IL4	0.780829	0.732832	0.968852	0.814169		0.801376	0.787982	1.29794	0.784527		1.0257	1.55958	1.05142	1.21641		1.22936	1.46996	0.978085	0.907171
IL6	0.148474	0.122461	0.304057	0.219366		0.201453	0.162621	0.13646	0.134805		0.467853	0.828832	0.60263	0.551663		0.233051	0.347457	0.140608	0.295847
IL9	0.760334	0.724669	0.679306	0.620294		0.812801	0.585794	0.597473	0.637418		0.733821	1.10496	1.15064	1.17463		0.674714	0.799102	0.524678	0.582846
IL10	0.246096	0.142323	0.203584	0.181972		0.275445	0.116146	0.054465	0.173417		0.539023	0.756802	0.837287	0.767344		0.296041	0.421182	0.330818	0.371241
IL12-p40/p70	0.270538	0.12682	0.341111	0.187224		0.214319	0.315764	0.188954	0.173579		0.432625	0.562519	0.728579	0.72358		0.269957	0.324736	0.403828	0.386581
IL12-p70	0.728812	0.569717	1.33928	1.13631		1.00159	1.20996	0.61981	0.510927		1.2265	1.65739	1.93473	2.21048		1.42232	1.54116	1.11063	1.29478
IL13	0.646195	0.676896	0.671432	0.64521		0.607848	0.548852	0.574909	0.526288		0.902473	1.39941	1.39776	1.60152		0.698063	0.678129	0.570484	0.441057
IL17	0.209317	0.115151	0.366747	0.236098		0.147403	0.259116	0.251118	0.176145		0.61904	0.804765	1.06682	0.9406		0.358533	0.318138	0.252944	0.266702
I-TAC	0.135817	0.066247	0.268709	0.145622		0.113227	0.126854	0.206178	0.148297		0.425384	0.51827	0.611226	0.392333		0.260425	0.24528	0.22761	0.187277
KC	0.490844	0.511555	0.598761	0.5069		0.585381	0.550616	0.472009	0.475155		0.685649	0.998969	1.07818	1.08251		0.567454	0.542106	0.498204	0.361492
Leptin	0.101123	0.111193	0.195775	0.17467		0.147613	0.119043	0.128353	0.14775		0.372045	0.704815	0.622359	0.558568		0.24051	0.214986	0.275326	0.265064
LIX	1.39854	1.35677	1.14506	1.09618		1.27859	1.54346	1.29171	1.28408		1.467	2.05073	2.36926	2.68555		1.66937	1.70366	1.18252	1.414
Lymphotactin	0.777948	0.936518	0.741933	0.666702		0.871894	0.667689	0.636367	0.684188		0.847693	1.27457	1.51323	1.68912		0.852933	0.843785	0.73714	0.595514
MCP-1	0.867937	0.957202	0.922405	0.862422		0.927288	0.94876	0.819418	0.816467		0.997063	1.37412	2.02188	2.27173		1.0523	0.880462	0.775429	1.1042
M-CSF	1.03086	0.917735	1.32409	1.25397		1.23487	1.44441	1.08023	1.18218		1.42186	1.83626	2.18728	2.39695		1.54853	1.72392	1.2209	1.43912
MIG	0.132907	0.25969	0.208675	0.147996		0.168704	0.173126	0.184495	0.102601		0.304497	0.42726	0.643082	0.514018		0.22674	0.327879	0.426055	0.431981
MIP-1-alpha	0.387897	0.343028	0.428889	0.310079		0.418343	0.34156	0.278278	0.440319		0.436371	0.586525	0.933514	0.921663		0.392029	0.401158	0.442991	0.482895
MIP-1-gamma	0.328839	0.28628	0.274659	0.213336		0.437364	0.338598	0.164426	0.138616		1.07534	1.19748	1.81566	1.98126		0.714249	0.591882	0.628395	0.627496
RANTES	0.467508	0.509294	0.609828	0.475899		0.552318	0.504689	0.334035	0.55338		0.778981	1.11666	1.62914	2.03032		0.867141	0.96796	0.647341	0.657212
SDF-1	0.472619	0.444054	0.568819	0.627869		0.441731	0.315035	0.469952	0.334261		0.679574	0.985184	1.13062	1.23031		0.511142	0.555808	0.492774	0.219272
TCA-3	1.08573	1.01589	1.26193	1.23677		1.1111	1.3112	1.13376	1.46878		1.39769	1.87155	2.13981	2.34234		1.58527	1.68659	0.983904	1.41874
TECK	0.344513	0.307807	0.32673	0.26193		0.453995	0.375214	0.221123	0.323376		0.558196	0.816088	0.737647	0.674573		0.433636	0.237719	0.468219	0.381219
TIMP-1	0.039805	0.054671	0.090797	0.053127		0.061277	0.047243	0.009719	0.096865		0.308148	0.733187	0.540275	0.58403		0.140022	0.019795	0.178548	0.076899
TIMP-2	0.199938	0.245703	0.35163	0.309211		0.307522	0.246412	0.284275	0.252539		0.360793	0.67268	0.751072	0.713349		0.092773	0.265878	0.110759	0.11767
TNF-alpha	0.396239	0.492485	0.560931	0.573576		0.524587	0.479108	0.592858	0.530536		0.640296	0.948724	1.25866	1.46542		0.287458	0.56444	0.270262	0.393586
sTNF RI	0.681868	0.428683	0.333351	0.789792		0.743815	0.336054	0.360683	0.690576		1.1871	1.71223	1.65666	1.90061		1.05175	1.11405	0.78929	0.886029
sTNF RII	0.544209	0.611204	0.529497	0.402102		0.621412	0.417331	0.516312	0.463596		0.666976	0.867254	1.06389	1.23995		0.506938	0.353513	0.469116	0.504402

## Sheet: Figure S2-4
Figure S2B	SMI32/MBP ratio-CTX				Figure S3B	GFAP-CTX				Figure S4B	Sham+antagomir miR-15a
Sham+WT	Sham+KO	TBI+WT	TBI+KO		Sam+WT	Sham+KO	TBI+WT	TBI+KO		Pre	1d	2d	3d	5d	7d
0.309055	0.206506	1.59037	0.638795		0.087452	0.0563622	19.3555	5.4636		0.899932	0.621135	0.744443	0.479937	0.501351	0.752023
0.26324	0.205286	1.64277	0.262694		0.0602722	0.0654221	15.6432	4.58412		1.10233	0.652865	0.667405	0.555274	0.444753	0.601086
0.205127	0.268047	1.66941	0.582324		0.112486	0.12989	12.0595	6.5464		0.997907	0.64321	0.662568	0.55133	0.59841	0.66227
0.257932	0.24372	1.02777	0.473563		0.162411	0.151729	18.8227	4.05293
0.330622	0.234266	1.169	0.483433		0.0797129	0.112438	27.0847	6.92368
0.27938	0.259196	1.31473	0.391746		0.110436	0.122452	19.3854	5.89542
										Figure S4C	Sham+antagomir miR-16-1
										Pre	1d	2d	3d	5d	7d
Figure S2C	SMI32/MBP ratio-EC				Figure S3C	GFAP-EC				0.902159	0.651506	0.694627	0.401361	0.459769	0.487974
Sham+WT	Sham+KO	TBI+WT	TBI+KO		Sam+WT	Sham+KO	TBI+WT	TBI+KO		1.10576	0.650638	0.765991	0.579732	0.45274	0.58551
0.192473	0.10637	1.16971	0.306948		4.40355	2.64659	28.273	2.00664		0.992089	0.695955	0.765988	0.385829	0.597437	0.701462
0.174558	0.16081	1.53164	0.15866		4.59607	2.08158	20.91	4.33514
0.140393	0.09557	0.890712	0.25766		4.32807	3.0186	25.2719	9.35086
0.135762	0.15376	1.02675	0.269937		4.59521	1.73039	12.4732	1.9378
0.16119	0.10756	1.79619	0.267088		3.5263	3.82866	22.7157	8.66399
0.106879	0.12096	1.21643	0.154123		3.83692	3.16329	15.042	4.67658		Figure S4D	TBI+antagomir miR-15a
										Pre	1d	2d	3d	5d	7d
										0.961884	0.677389	0.595865	0.85416	0.918155	0.803444
Figure S2D	SMI32/MBP ratio-STR				Figure S3D	GFAP-STR				1.00748	0.727028	0.662333	0.788546	0.703896	0.7371
Sham+WT	Sham+KO	TBI+WT	TBI+KO		Sam+WT	Sham+KO	TBI+WT	TBI+KO		1.03198	0.672357	0.677084	0.83327	0.856517	0.728533
0.128536	0.102812	0.388905	0.159336		0.139999	0.0322343	13.1558	1.54514
0.135245	0.093494	0.607328	0.119774		0.111866	0.0690459	14.1021	3.71809
0.134178	0.075096	0.910198	0.253882		0.119019	0.0385286	17.0655	4.12703
0.11921	0.10551	0.530563	0.182037		0.0813483	0.0503541	18.3978	5.49803		Figure S4E	TBI+antagomir miR-16-1
0.103022	0.095517	0.881965	0.209496		0.0999449	0.013733	17.662	6.06251		Pre	1d	2d	3d	5d	7d
0.112689	0.10019	1.46054	0.197829		0.122833	0.0482558	8.77676	5.41153		0.958089	0.518313	0.682381	0.800782	0.818915	0.934463
										1.02565	0.574952	0.700147	0.656159	0.826614	0.777237
										1.01649	0.433774	0.657539	0.470563	0.888799	0.824333
					Figure S3G	Iba-1/CD16/32
					Sam+WT	Sham+KO	TBI+WT	TBI+KO
					2.9541	5.9082	363.354	97.4854
					8.8623	0	307.227	162.476
					0	5.9082	283.594	174.292
					5.9082	8.8623	282.411	135.889
					0	8.8623	358.706	203.833
					5.9082	2.9541	319.043	118.164
					Figure S3H	Iba-1/CD206
					Sam+WT	Sham+KO	TBI+WT	TBI+KO
					0	2.9541	1.9694	3.9388
					0	2.9541	1.47705	0
					2.9541	0	1.9694	1.47705
					0	0	2.9541	0
					0	0	0	0
					0	0	3.9388	1.47705

## Sheet: Figure S6-7
Figure S6D	CV-CTX				Figure S7B	SMI32/MBP ratio-CTX
Sham+control	Sham+antagomir	TBI+control	TBI+antagomir		Sham+control	Sham+antagomir	TBI+control	TBI+antagomir
2223.04	2343.72	1143.28	1429.09		0.136904	0.156015	2.65763	0.894495
2127.76	2273.85	1136.92	1562.48		0.133478	0.210146	2.19227	1.24914
2337.36	2350.07	1143.28	1511.66		0.14592	0.209383	2.63231	1.11044
2343.72	2477.1	1276.66	1562.48		0.186807	0.139024	2.32826	0.526758
2477.1	2165.87	1238.55	1632.34		0.123563	0.113254	1.92305	0.890361
2197.63	2089.65	1079.76	1778.43		0.189526	0.213943	1.96973	1.0918
Figure S6E	CV-CA1				Figure S7C	SMI32/MBP ratio-EC
Sham+control	Sham+antagomir	TBI+control	TBI+antagomir		Sham+control	Sham+antagomir	TBI+control	TBI+antagomir
1435.45	1625.99	476.365	952.73		0.133597	0.193555	0.796471	0.341131
1587.88	1733.97	358.862	1028.95		0.136511	0.139688	0.831302	0.333854
1651.4	1467.2	565.286	800.293		0.144698	0.151747	0.450692	0.507043
1543.42	1403.69	571.638	800.293		0.137839	0.140121	1.04841	0.409847
1664.1	1460.85	482.717	908.269		0.139875	0.137203	2.12341	0.224902
1562.48	1410.04	635.153	1079.76		0.133108	0.0969706	1.81236	0.39632
Figure S6F	CV-CA3				Figure S7D	SMI32/MBP ratio-STR
Sham+control	Sham+antagomir	TBI+control	TBI+antagomir		Sham+control	Sham+antagomir	TBI+control	TBI+antagomir
1651.4	1645.05	1778.43	1625.99		0.058107	0.104574	0.699405	0.108818
1638.7	1657.75	1562.48	1562.48		0.0811011	0.0964712	0.59793	0.182354
1714.91	1422.74	1606.94	1778.43		0.116047	0.0824408	0.71338	0.207221
1625.99	1778.43	1337.63	1772.08		0.0801351	0.080155	1.08862	0.16067
1486.26	1733.97	1498.96	1676.8		0.0904777	0.0934541	0.631945	0.293294
1371.93	1708.56	1816.54	1638.7		0.0803855	0.118617	0.788511	0.219074
